# Supplementary material for: PROST: quantitative identification of spatially variable genes and domain detection in spatial transcriptomics
Source: Nat Commun. 2024 Jan 18;15:600. doi: 10.1038/s41467-024-44835-w (PMC10796707; doi:10.1038/s41467-024-44835-w)
Supplement: Supplementary file 4 — Source Data [file 41467_2024_44835_MOESM4_ESM.xlsx]

## Sheet: Fig.2a
ARI of each method in all 12 sections of the DLPFC dataset
Section ID	PROST	SCANPY	stLearn	Bayes-Space	SpaGCN	HMRF	Space-Flow	STAGATE	BASS
151507	0.508	0.288	0.464	0.457	0.466	0.452	0.469	0.368	0.525
151508	0.525	0.196	0.302	0.484	0.361	0.36	0.393	0.328	0.494
151509	0.46	0.209	0.422	0.433	0.51	0.521	0.303	0.412	0.402
151510	0.488	0.195	0.265	0.379	0.439	0.351	0.398	0.317	0.476
151669	0.382	0.203	0.337	0.427	0.282	0.294	0.302	0.291	0.391
151670	0.323	0.282	0.187	0.43	0.373	0.281	0.256	0.27	0.303
151671	0.506	0.247	0.505	0.473	0.532	0.412	0.359	0.382	0.534
151672	0.591	0.21	0.337	0.716	0.539	0.306	0.358	0.467	0.43
151673	0.51	0.261	0.363	0.55	0.369	0.318	0.432	0.466	0.528
151674	0.474	0.317	0.35	0.293	0.386	0.23	0.317	0.365	0.298
151675	0.453	0.291	0.388	0.352	0.459	0.298	0.316	0.307	0.514
151676	0.47	0.283	0.356	0.349	0.312	0.296	0.313	0.258	0.578
average	0.474	0.248	0.356	0.445	0.419	0.343	0.351	0.353	0.456
median	0.481	0.254	0.353	0.431	0.413	0.312	0.337	0.347	0.485

## Sheet: Fig.2e
Moran's I and Geary's C for top SVGs identified by methods
PROST	gene	Moran_I	Geary_C		Seurat	0	Moran_I	Geary_C		SpatialDE	g	l	max_delta	max_ll	max_mu_hat	max_s2_t_hat	model	n	s2_FSV	s2_logdelta	time	BIC	max_ll_null	LLR	pval	qval	x	Moran_I	Geary_C		scGCO	gene	Moran_I	Geary_C		SPARK-X	gene	combinedPval	adjustedPval	Moran_I	Geary_C		SINFONIA	genename	v	Moran_I	Geary_C
0	MT-ND2	0.687083	0.305664		0	NPY	0.00913721	0.997441		0	ENO2	9.91933	16.5415	-1248.16	-1.99641	0.0231085	SE	4015	2.0481e-05	0.00641446	0.00364256	2529.52	-1318.49	70.3268	0	0	ENO2	0.226414	0.7717		0	MBP	0.476802	0.5155		0	MT-ND1	3.58758e-271	8.07483e-266	0.698525	0.295202		0	CAMK2N1	TRUE	0.245382	0.753936
1	MT-ATP6	0.696456	0.297486		1	IGKC	0.302688	0.71726		1	MT-CO2	9.91933	1.90323	1009.09	-3.51411	0.0776913	SE	4015	7.49344e-05	0.00170746	0.00197649	-1984.99	345.487	663.603	0	0	MT-CO2	0.718713	0.279646		1	SCGB2A2	0.646784	0.355313		1	MT-CO2	1.20907e-269	1.36067e-264	0.718713	0.279646		1	AL512408.1	TRUE	-9.96512e-05	0.7
2	MT-CO2	0.718713	0.279646		2	HBB	0.257949	0.748378		2	MT-CO1	9.91933	2.52924	965.072	-3.75591	0.0812938	SE	4015	6.25665e-05	0.00171683	0.00261736	-1896.95	427.29	537.782	0	0	MT-CO1	0.700147	0.29376		2	GFAP	0.218982	0.775049		2	MT-CO3	3.77946e-267	2.83557e-262	0.713151	0.284497		2	S100A11	TRUE	0.13814	0.862267
3	MT-ND1	0.698525	0.295202		3	SST	0.037162	0.944102		3	MT-ND2	9.91933	2.956	82.5418	-3.5122	0.0768438	SE	4015	7.64702e-05	0.00238135	0.00218582	-131.892	-375.081	457.623	0	0	MT-ND2	0.687083	0.305664		3	SCGB1D2	0.468925	0.533296		3	MT-ND2	5.5393e-264	3.11693e-259	0.687083	0.305664		3	MUC1	TRUE	0.197053	0.806984
4	MT-ND4	0.689751	0.303456		4	CARTPT	0.145352	0.856489		4	MT-ND1	9.91933	4.32667	233.689	-3.62252	0.0726759	SE	4015	4.13568e-05	0.00187863	0.00384521	-434.188	-224.35	458.039	0	0	MT-ND1	0.698525	0.295202		4	FABP4	0.277036	0.722798		4	MT-ATP6	1.8242e-251	8.2117e-247	0.696456	0.297486		4	VSNL1	TRUE	0.283984	0.713134
5	MT-CO1	0.700147	0.29376		5	IGHG3	0.380348	0.632083		5	MLPH	9.91933	12.3536	2807.25	0.903312	0.00465424	SE	4015	2.50583e-05	0.00484858	0.00293756	-5581.31	2698.43	108.819	0	0	MLPH	0.0762882	0.922983		5	PLP1	0.20547	0.790507		5	MT-ND4	2.62037e-247	9.82977e-243	0.689751	0.303456		5	AC007743.1	TRUE	-4.98256e-05	0.6
6	MT-CYB	0.664921	0.331422		6	HBA2	0.0636888	0.953701		6	SYN2	9.91933	13.182	-838.774	-1.12237	0.0119773	SE	4015	1.57995e-05	0.00339481	0.00228882	1710.74	-991.838	153.064	0	0	SYN2	0.232789	0.764446		6	SAA1	0.327506	0.6717		6	MT-ND3	1.94375e-246	6.24992e-242	0.672645	0.32408		6	TMSB10	TRUE	0.487658	0.510898
7	MT-ND3	0.672645	0.32408		7	SCGB2A2	0.646784	0.355313		7	LGALS1	9.91933	11.7615	-1047.31	-1.01092	0.0126007	SE	4015	2.80495e-05	0.00501829	0.00245881	2127.81	-1128.76	81.4544	0	0	LGALS1	0.191918	0.806521		7	MGP	0.443496	0.551913		7	MT-CO1	3.07377e-246	8.64795e-242	0.700147	0.29376		7	IGKC	TRUE	0.302688	0.71726
8	MT-CO3	0.713151	0.284497		8	IGHM	0.11334	0.866361		8	XBP1	9.91933	12.2695	879.962	0.785346	0.00566076	SE	4015	2.70401e-05	0.00517504	0.00371552	-1726.73	783.913	96.0489	0	0	XBP1	0.109254	0.891493		8	CARTPT	0.145352	0.856489		8	MT-CYB	3.40079e-235	8.5049e-231	0.664921	0.331422		8	PP2D1	TRUE	-7.47384e-05	0.65
9	MT-ND5	0.496589	0.499523		9	IGLC2	0.281863	0.724625		9	CLSTN2	9.91933	13.5964	1249.24	0.255698	0.00253754	SE	4015	1.39328e-05	0.00314865	0.00248766	-2465.29	1105.27	143.964	0	0	CLSTN2	0.133039	0.867677		9	COX6C	0.445322	0.555484		9	SCGB2A2	7.54392e-220	1.69796e-215	0.646784	0.355313		9	CCK	TRUE	0.303414	0.694892
10	MT3	0.48917	0.509443		10	IGHA1	0.222397	0.785782		10	PI4KA	9.91933	18.1115	-926.442	-1.31608	0.0121919	SE	4015	1.78423e-05	0.00652191	0.00291324	1886.08	-999.354	72.9125	0	0	PI4KA	0.198112	0.800241		10	PCP4	0.275926	0.720626		10	MTRNR2L8	5.86765e-218	1.20061e-213	0.573355	0.419373		10	MTRNR2L12	TRUE	0.398972	0.596568
11	SCGB2A2	0.646784	0.355313		11	MGP	0.443496	0.551913		11	UCHL1	9.91933	9.58073	-1278.16	-3.6172	0.0688261	SE	4015	3.06346e-05	0.00398859	0.00225019	2589.52	-1413.59	135.426	0	0	UCHL1	0.332429	0.665135		11	KRT8	0.26151	0.740831		11	MT-ND5	6.41339e-184	1.20292e-179	0.496589	0.499523		11	CPB1	TRUE	0.229902	0.768286
12	MTRNR2L8	0.573355	0.419373		12	IGHG4	0.268544	0.745243		12	HOPX	9.91933	7.9095	-806.414	-0.512134	0.0119079	SE	4015	3.95415e-05	0.0038835	0.00231075	1646.02	-1056.62	250.211	0	0	HOPX	0.192157	0.806628		12	NDUFB1	0.24235	0.756456		12	CST3	9.47566e-176	1.64058e-171	0.466146	0.53269		12	AC110799.1	TRUE	-7.47384e-05	0.65
13	FTH1	0.451254	0.546653		13	SAA1	0.327506	0.6717		13	RPL18	9.91933	13.816	-1131.33	-1.14645	0.0128732	SE	4015	2.16416e-05	0.00502076	0.00375128	2295.85	-1220.01	88.6789	0	0	RPL18	0.225542	0.774594		13	TFF1	0.239916	0.759565		13	MT3	1.7871e-173	2.87311e-169	0.48917	0.509443		13	AC022272.1	TRUE	-7.47384e-05	0.65
14	CST3	0.466146	0.53269		14	PENK	0.000113955	1.04076		14	ALB	9.91933	1.68127	7722.36	0.903462	0.00469551	SE	4015	0.00017858	0.00382356	0.00194645	-15411.5	7583.33	139.038	0	0	ALB	0.152353	0.871572		14	BEX1	0.217925	0.778593		14	MBP	7.09108e-164	1.06403e-159	0.476802	0.5155		14	CARTPT	TRUE	0.145352	0.856489
15	RPL41	0.419694	0.580541		15	PCP4	0.275926	0.720626		15	SNCA	9.91933	12.3922	-996.554	-1.39382	0.0159352	SE	4015	2.0117e-05	0.00391198	0.00335979	2026.3	-1145.4	148.843	0	0	SNCA	0.236983	0.766301		15	SCN1B	0.183188	0.815518		15	SCGB1D2	1.05289e-145	1.48114e-141	0.468925	0.533296		15	ENC1	TRUE	0.22341	0.776849
16	NDUFA4	0.407803	0.591487		16	PLP1	0.20547	0.790507		16	ADH1B	9.91933	10.3554	4099.03	0.873982	0.00405453	SE	4015	2.50205e-05	0.00366799	0.00313616	-8164.87	3969.99	129.04	0	0	ADH1B	0.0878317	0.9175		16	HBA2	0.0636888	0.953701		16	TMSB10	1.46774e-143	1.94327e-139	0.487658	0.510898		16	NDUFA4	TRUE	0.407803	0.591487
17	MBP	0.476802	0.5155		17	IGLC3	0.204259	0.794032		17	TTC9B	9.91933	10.6557	-811.649	-1.02037	0.0125626	SE	4015	2.05461e-05	0.00314816	0.00301218	1656.49	-929.206	117.557	0	0	TTC9B	0.220392	0.779009		17	HBB	0.257949	0.748378		17	MTRNR2L12	5.10202e-141	6.37972e-137	0.398972	0.596568		17	PLP1	TRUE	0.20547	0.790507
18	MGP	0.443496	0.551913		18	HBA1	0.0720751	0.922476		18	GPM6A	9.91933	12.7629	-1158.32	-2.5757	0.0364395	SE	4015	2.91554e-05	0.00594516	0.00252104	2349.83	-1269.26	110.938	0	0	GPM6A	0.315714	0.682179		18	RGS4	0.179307	0.81827		18	NDUFA4	2.82584e-139	3.34754e-135	0.407803	0.591487		18	NEFL	TRUE	0.247871	0.749119
19	SCGB1D2	0.468925	0.533296		19	LYVE1	-0.00239802	1.00766		19	SCN1B	9.91933	10.0407	-186.006	-0.378587	0.00685702	SE	4015	2.39378e-05	0.00334688	0.00282478	405.203	-327.58	141.574	0	0	SCN1B	0.183188	0.815518		19	DIRAS2	0.247949	0.750845		19	COX6C	6.34249e-134	7.13775e-130	0.445322	0.555484		19	FABP4	TRUE	0.277036	0.722798
20	TUBA1B	0.452748	0.545307		20	MUCL1	0.0680963	0.93334		20	CARTPT	9.91933	5.1024	589.468	0.636369	0.0101152	SE	4015	3.817e-05	0.00209941	0.00248241	-1145.74	217.466	372.002	0	0	CARTPT	0.145352	0.856489		20	RAB3A	0.197581	0.801583		20	TUBA1B	4.29123e-125	4.59933e-121	0.452748	0.545307		20	OLFM1	TRUE	0.290718	0.707515
21	MTRNR2L12	0.398972	0.596568		21	FABP4	0.277036	0.722798		21	ENC1	9.91933	4.90763	-1874.62	-2.08418	0.0493149	SE	4015	6.26266e-05	0.00328784	0.00248981	3782.43	-2128.19	253.573	0	0	ENC1	0.22341	0.776849		21	TSPAN7	0.277537	0.723446		21	RPL41	2.90255e-124	2.96954e-120	0.419694	0.580541		21	C9orf62	TRUE	-7.47384e-05	0.65
22	TMSB10	0.487658	0.510898		22	PVALB	0.095161	0.895969		22	COX7C	9.91933	8.54048	-1071.37	-2.35911	0.0360813	SE	4015	3.39497e-05	0.00372577	0.00327229	2175.93	-1182.51	111.141	0	0	COX7C	0.310951	0.683539		22	RTN4	0.22618	0.772571		22	RPS28	5.7055e-123	5.58338e-119	0.328704	0.67233		22	HBB	TRUE	0.257949	0.748378
23	COX6A1	0.370827	0.628224		23	SCN9A	0.0201097	0.997512		23	RPS14	9.91933	13.2594	-1206.94	-1.44331	0.0167746	SE	4015	2.23285e-05	0.00484363	0.00291944	2447.07	-1291.25	84.3118	0	0	RPS14	0.266147	0.72982		23	TFF3	0.181729	0.820788		23	COX6A1	4.43022e-120	4.15476e-116	0.370827	0.628224		23	MTRNR2L8	TRUE	0.573355	0.419373
24	RPS21	0.336962	0.661034		24	TMSB10	0.487658	0.510898		24	GPX3	9.91933	11.9134	1514.9	0.529732	0.00346642	SE	4015	2.46554e-05	0.00450191	0.00286984	-2996.61	1405.99	108.908	0	0	GPX3	0.092867	0.903495		24	LMO4	0.185813	0.810089		24	FTH1	1.32032e-117	1.1887e-113	0.451254	0.546653		24	SAA1	TRUE	0.327506	0.6717
25	CLU	0.347985	0.647431		25	LINC01929	-0.000775408	1.06714		25	PLIN4	9.91933	19.4086	4078.15	0.854514	0.0033839	SE	4015	1.41971e-05	0.00584703	0.00401521	-8123.11	4000.1	78.0485	0	0	PLIN4	0.0614006	0.943679		25	CHCHD10	0.183969	0.814147		25	MT-ND4L	3.53297e-115	3.05842e-111	0.321054	0.676991		25	SCGB1D2	TRUE	0.468925	0.533296
26	CALM1	0.339663	0.658183		26	SCGB1D2	0.468925	0.533296		26	MT-ATP8	9.91933	16.6631	-1241.64	-1.12202	0.0116443	SE	4015	1.55382e-05	0.0049272	0.00342727	2516.48	-1350.24	108.6	0	0	MT-ATP8	0.255852	0.743924		26	MT-CO2	0.718713	0.279646		26	GAPDH	4.32375e-115	3.60436e-111	0.357719	0.640652		26	SCGB2A2	TRUE	0.646784	0.355313
27	RPL34	0.374254	0.625118		27	IGHG1	0.201583	0.82155		27	MT-ATP6	9.91933	2.79856	606.682	-3.76591	0.0824229	SE	4015	7.5473e-05	0.00224387	0.00262213	-1180.17	34.2936	572.388	0	0	MT-ATP6	0.696456	0.297486		27	S100A11	0.13814	0.862267		27	RPL37A	8.78978e-115	7.06564e-111	0.352163	0.644828		27	NRGN	TRUE	0.325522	0.670582
28	RPL37A	0.352163	0.644828		28	CRHBP	-0.00111416	0.999802		28	MT-ND3	9.91933	3.9679	101.148	-4.54352	0.110076	SE	4015	5.32112e-05	0.00220044	0.00345016	-169.104	-365.584	466.731	0	0	MT-ND3	0.672645	0.32408		28	MALAT1	0.196097	0.768975		28	RPL34	8.27621e-113	6.4234e-109	0.374254	0.625118		28	ATP5MD	TRUE	0.303788	0.697127
29	GAPDH	0.357719	0.640652		29	SNAP25	0.394184	0.604177		29	MT-ND4	9.91933	4.69348	802.742	-3.58277	0.0675148	SE	4015	5.24231e-05	0.00261188	0.00247192	-1572.29	496.665	306.077	0	0	MT-ND4	0.689751	0.303456		29	COX7A1	0.194977	0.803633		29	SAA1	1.12215e-112	8.41901e-109	0.327506	0.6717		29	MGP	TRUE	0.443496	0.551913
30	SELENOW	0.338668	0.660519		30	AC127537.1	-0.0013767	1.01445		30	RXFP1	19.1969	33.0826	3145.84	0.649271	0.00100481	SE	4015	1.22267e-05	0.0172707	0.0020256	-6258.48	3069.54	76.2938	0	0	RXFP1	0.0500415	0.948883		30	SNCG	0.198926	0.797733		30	COX4I1	1.73717e-111	1.26129e-107	0.324416	0.672457		30	KRT8	TRUE	0.26151	0.740831
31	COX6C	0.445322	0.555484		31	SLC25A15	0.0386622	0.991086		31	PCP4	5.12546	3.86202	17.1253	-0.223568	0.014569	SE	4015	6.79358e-06	0.000260293	0.00298071	-1.05949	-434.115	451.241	0	0	PCP4	0.275926	0.720626		31	GRIN1	0.143084	0.851976		31	RPS21	1.99407e-111	1.40256e-107	0.336962	0.661034		31	KRT18	TRUE	0.155302	0.844336
32	ATP5F1E	0.336567	0.660683		32	NR4A2	0.0692456	0.941047		32	TFF3	5.12546	5.46968	641.912	0.845028	0.016915	SE	4015	8.50643e-06	0.000481013	0.0024569	-1250.63	378.305	263.607	0	0	TFF3	0.181729	0.820788		32	MTRNR2L8	0.573355	0.419373		32	COX7C	3.8964e-110	2.65755e-106	0.310951	0.683539		32	SYT1	TRUE	0.353438	0.641009
33	GNAS	0.362962	0.633988		33	SAA2	0.146412	0.852706		33	SPP1	19.1969	23.1662	1127.35	0.705956	0.00221044	SE	4015	3.21489e-05	0.023646	0.00220037	-2221.52	1046.97	80.3857	0	0	SPP1	0.0731289	0.922273		33	TAGLN3	0.221515	0.774963		33	GNAS	2.55884e-109	1.69393e-105	0.362962	0.633988		33	CLIP1-AS1	TRUE	-7.47384e-05	0.65
34	COX4I1	0.324416	0.672457		34	NKX2-1	0.0452575	0.954505		34	TFF1	5.12546	4.2388	904.311	0.849839	0.0181391	SE	4015	9.00206e-06	0.000380013	0.00291061	-1775.43	497.189	407.122	0	0	TFF1	0.239916	0.759565		34	MIF	0.130773	0.865479		34	RPL28	5.90347e-109	3.79639e-105	0.308165	0.687588		34	AL136526.1	TRUE	-7.47384e-05	0.65
35	SNAP25	0.394184	0.604177		35	G0S2	0.109631	0.889794		35	QDPR	19.1969	13.6782	-650.021	-0.430543	0.00615014	SE	4015	6.23358e-05	0.0182727	0.00217152	1333.23	-752.645	102.625	0	0	QDPR	0.143328	0.852192		35	MGST3	0.230504	0.768622		35	FTL	1.52245e-106	9.51858e-103	0.333568	0.665255		35	LINC00346	TRUE	0.0492271	0.863145
36	MT-ND4L	0.321054	0.676991		36	TAC1	0.0165607	0.975196		36	MT-CO3	5.12546	3.22679	1022.77	-3.55946	0.188895	SE	4015	1.10085e-05	0.000355394	0.00299978	-2012.34	596.056	426.71	0	0	MT-CO3	0.713151	0.284497		36	RPS12	0.332805	0.665282		36	ALDOC	5.39663e-106	3.28286e-102	0.234891	0.759948		36	IGHA1	TRUE	0.222397	0.785782
37	CKB	0.322933	0.671484		37	MALAT1	0.196097	0.768975		37	TF	19.1969	11.2928	-74.9272	0.486804	0.005707	SE	4015	0.000120319	0.0256914	0.00349569	183.046	-208.39	133.463	0	0	TF	0.0906113	0.90776		37	MT3	0.48917	0.509443		37	CKB	9.44968e-104	5.59713e-100	0.322933	0.671484		37	IGHG3	TRUE	0.380348	0.632083
38	FTL	0.333568	0.665255		38	CCK	0.303414	0.694892		38	CLDND1	19.1969	23.7062	93.2743	0.345587	0.00252228	SE	4015	2.28338e-05	0.0175074	0.00269246	-153.357	-0.524057	93.7983	0	0	CLDND1	0.0716455	0.924455		38	TSPYL1	0.182285	0.814548		38	STMN1	1.88142e-103	1.08581e-99	0.345703	0.651874		38	AC060814.5	TRUE	-4.98256e-05	0.6
39	NRGN	0.325522	0.670582		39	IQCH	0.0335486	0.97207		39	MYL6	9.91933	15.5531	-938.577	-0.701031	0.00794793	SE	4015	1.63097e-05	0.00460467	0.00247478	1910.34	-1014.86	76.2798	0	0	MYL6	0.157264	0.839507		39	PRDX5	0.218378	0.78243		39	KRT8	4.19183e-103	2.35871e-99	0.26151	0.740831		39	AC013652.1	TRUE	-0.000323947	0.825206
40	RPS28	0.328704	0.67233		40	AL022341.1	-0.00179206	1.00447		40	EFHD2	9.91933	16.2948	600.685	0.0462226	0.00261778	SE	4015	1.20397e-05	0.00367615	0.00198102	-1168.18	477.524	123.161	0	0	EFHD2	0.149177	0.851745		40	CAMK2N1	0.245382	0.753936		40	RPL37	3.21964e-101	1.76748e-97	0.306678	0.688778		40	MT3	TRUE	0.48917	0.509443
41	PPIA	0.298804	0.698092		41	FSTL5	0.0114262	0.978024		41	STMN1	9.91933	7.56014	-1333.96	-3.20546	0.0606741	SE	4015	2.51128e-05	0.00231325	0.00192904	2701.11	-1536.8	202.841	0	0	STMN1	0.345703	0.651874		41	KRT18	0.155302	0.844336		41	SNAP25	4.75479e-101	2.54808e-97	0.394184	0.604177		41	KRT19	TRUE	0.235663	0.761778
42	SAA1	0.327506	0.6717		42	CHST9	-0.000797607	1.04219		42	TUBB2A	9.91933	6.09529	-1407.05	-3.01568	0.0601349	SE	4015	4.08244e-05	0.00280738	0.00189304	2847.29	-1620.92	213.867	0	0	TUBB2A	0.332283	0.664718		42	MT-ND5	0.496589	0.499523		42	FABP4	7.61074e-101	3.98373e-97	0.277036	0.722798		42	GFAP	TRUE	0.218982	0.775049
43	CALM2	0.312791	0.686054		43	BPIFB2	-0.000772682	1.03385		43	TMEFF2	19.1969	20.8813	1586.95	0.418176	0.00153644	SE	4015	4.12305e-05	0.0251761	0.00200295	-3140.7	1514.52	72.4236	0	0	TMEFF2	0.0736022	0.924931		43	BEX3	0.254813	0.743736		43	SNRPN	3.45843e-99	1.76912e-95	0.29644	0.702653		43	LINC01544	TRUE	-7.47384e-05	0.65
44	OLFM1	0.290718	0.707515		44	NEFM	0.155602	0.835066		44	COL3A1	19.1969	12.5782	3207.11	0.960132	0.00245881	SE	4015	0.000118998	0.0303259	0.00214601	-6381.03	3134.53	72.583	0	0	COL3A1	0.0571785	0.939767		44	SNRPN	0.29644	0.702653		44	RPS26	9.01761e-99	4.51035e-95	0.275073	0.723551		44	MBP	TRUE	0.476802	0.5155
45	RPL32	0.302291	0.694579		45	IGHA2	0.101936	0.895983		45	TBR1	19.1969	20.6008	878.002	0.147387	0.00185099	SE	4015	3.45847e-05	0.0206155	0.00210953	-1722.81	778.964	99.0375	0	0	TBR1	0.135076	0.865314		45	MAP1B	0.296933	0.696163		45	ATP5F1E	1.24123e-98	6.07332e-95	0.336567	0.660683		45	SNAP25	TRUE	0.394184	0.604177
46	TMSB4X	0.309475	0.688569		46	SYT1	0.353438	0.641009		46	PEA15	9.91933	22.1541	-883.992	-0.698666	0.00600315	SE	4015	1.13989e-05	0.00591645	0.00300217	1801.17	-957.679	73.6873	0	0	PEA15	0.171681	0.825422		46	EIF4A2	0.250295	0.747452		46	SELENOW	3.13957e-98	1.5035e-94	0.338668	0.660519		46	CALM3	TRUE	0.282818	0.712145
47	PCSK1N	0.290745	0.710211		47	SYNPR	0.128923	0.877156		47	MGST3	9.91933	12.972	-1118.4	-1.56435	0.0181783	SE	4015	2.32042e-05	0.00485765	0.00258493	2270	-1190.63	72.2264	0	0	MGST3	0.230504	0.768622		47	NEFM	0.155602	0.835066		47	ATP5ME	7.33812e-97	3.44092e-93	0.285974	0.714791		47	IGLC2	TRUE	0.281863	0.724625
48	RPS27A	0.303281	0.693232		48	VIP	0.0101405	0.992443		48	HPCAL1	9.91933	6.23266	422.015	0.541333	0.00869564	SE	4015	3.78574e-05	0.00268042	0.00249863	-810.838	178.658	243.356	0	0	HPCAL1	0.162407	0.840012		48	PRKAR1B	0.217209	0.781238		48	COX5B	2.28559e-94	1.04987e-90	0.289845	0.706445		48	YWHAH	TRUE	0.26681	0.732117
49	COX7C	0.310951	0.683539		49	CALB2	0.0159596	0.999489		49	B3GALT2	19.1969	7.3666	1856.09	0.476992	0.0034966	SE	4015	0.000170269	0.0187674	0.00278783	-3678.98	1670.33	185.752	0	0	B3GALT2	0.144577	0.855985		49	GAP43	0.221362	0.779815		49	RPL32	3.16836e-94	1.42625e-90	0.302291	0.694579		49	PCP4	TRUE	0.275926	0.720626
		0.384219	0.614647				0.111485	0.883475																				0.195135	0.803381				0.228342	0.768799						0.37254	0.626671					0.259729	0.698564

## Sheet: Fig.3d
Moran's I and Geary's C for top SVGs identified by methods
PROST	gene	Moran_I	Geary_C		SPARK-X	gene	combinedPval	adjustedPval	Moran_I	Geary_C
0	PCP4	0.242322	0.759512		0	Pcp4	0	0	0.242322	0.759512
1	SNAP25	0.143093	0.856983		1	S100a5	6.63375e-296	9.69079e-291	0.20476	0.797147
2	GAD1	0.145333	0.856858		2	Apod	7.98205e-229	7.77362e-224	0.194813	0.802063
3	S100A5	0.20476	0.797147		3	Ptn	2.72711e-210	1.99193e-205	0.122904	0.87569
4	CALM2	0.134544	0.868222		4	Nrxn3	8.3815e-199	4.89758e-194	0.115488	0.887482
5	NME7	0.125443	0.875652		5	Ppp3ca	3.2923e-189	1.60317e-184	0.114525	0.887667
6	MALAT1	0.0487565	0.951559		6	Gng13	1.47383e-179	6.15146e-175	0.131603	0.866605
7	MEIS2	0.110374	0.892519		7	Kcnb2	4.23607e-170	1.54705e-165	0.105718	0.895255
8	NDRG4	0.100162	0.903855		8	Fabp7	1.69016e-169	5.48675e-165	0.117925	0.884287
9	SPP1	0.116008	0.886862		9	Meis2	1.59027e-168	4.64624e-164	0.110374	0.892519
10	CDHR1	0.146066	0.86267		10	Atp1a2	3.17892e-165	8.44339e-161	0.101377	0.892584
11	NRXN3	0.115488	0.887482		11	Tshz1	3.62544e-165	8.82693e-161	0.101228	0.899202
12	CCK	0.157793	0.852665		12	Calm2	1.92083e-162	4.31693e-158	0.134544	0.868222
13	KCNB2	0.105718	0.895255		13	Camk2n1	1.01416e-161	2.11645e-157	0.114382	0.885101
14	FABP7	0.117925	0.884287		14	Camk2b	7.74505e-154	1.50856e-149	0.107741	0.895019
15	OLFM1	0.106571	0.90054		15	Snap25	2.96193e-142	5.4086e-138	0.143093	0.856983
16	HBA-A2	0.131238	0.861468		16	Penk	2.97162e-136	5.10711e-132	0.0838768	0.914258
17	PPP3CA	0.114525	0.887667		17	Ptgds	3.54877e-136	5.76017e-132	0.207249	0.783606
18	HBB-BS	0.15845	0.834259		18	Nrgn	1.77401e-134	2.72792e-130	0.103204	0.895596
19	CALM1	0.0678623	0.933841		19	Pbx3	1.41485e-125	2.06685e-121	0.0862381	0.919326
		0.121684	0.87997						0.115006	0.886292

## Sheet: Fig.3f
Gene Ontology (GO) enrichment analysis for the SVGs detected by PROST
ONTOLOGY	ID	Description	GeneRatio	BgRatio	pvalue	p.adjust	qvalue	geneID	Count
BP	GO:0050808	synapse organization	208/2384	494/28814	8.40297e-95	5.04767e-91	2.82782e-91	72289/18191/234267/50791/19699/12323/170571/20320/14406/18750/19242/320840/243499/103172/18479/80883/108071/11941/14394/17260/210933/18472/192167/103967/67703/19277/20617/331461/18645/15387/327814/19266/545156/13839/13869/217692/319613/16560/244682/319387/26875/319504/14810/107831/108100/56508/20616/11418/269523/233878/19744/17918/17118/210293/11816/56637/22631/14360/12569/29811/12387/20370/16001…	208
BP	GO:0016358	dendrite development	138/2384	317/28814	4.42193e-65	1.32813e-61	7.44047e-62	19055/19699/13175/12323/19091/19242/18479/17260/210933/218194/18472/192167/103967/331461/15387/327814/19266/545156/13839/217692/16560/14810/23969/17755/108100/56508/77480/13196/17756/17118/210293/11816/56637/14360/19283/12569/17754/20370/17258/68703/17999/19876/19268/13385/211323/66713/12631/239420/77097/11840/12704/11843/12286/76089/13047/11848/12914/13131/243961/66797/68166/11820/240057/208922/…	138
BP	GO:0099003	vesicle-mediated transport in synapse	120/2384	254/28814	1.41803e-61	2.83937e-58	1.59068e-58	20614/18191/50791/72961/69908/12889/18750/54525/17957/20979/116837/192167/103967/29873/20617/18645/20910/327814/20404/108073/104015/67300/26875/19058/20977/23969/56807/56508/20616/20965/19085/18754/68566/94090/320127/22348/18751/56637/12330/11938/12569/12387/19056/69727/65945/72685/14169/116838/17999/67826/227801/211323/18747/14823/13002/12286/20964/219228/56216/11838/15114/26414/232227/12298/127…	120
BP	GO:0050803	regulation of synapse structure or activity	123/2384	271/28814	1.32188e-60	1.98513e-57	1.11212e-57	72289/234267/50791/19699/72961/12323/170571/18750/19242/320840/243499/17260/210933/18472/192167/103967/19277/20617/331461/15387/327814/19266/545156/217692/319613/16560/319387/319504/14810/107831/108100/56508/20616/11418/269523/19744/17118/11816/56637/22631/14360/12569/330814/19122/65945/17999/19268/14812/22154/66713/12631/77097/60367/11843/20692/11848/217480/23888/22142/14804/64085/18213/11820/75…	123
BP	GO:0050807	regulation of synapse organization	120/2384	263/28814	1.8406e-59	2.2113e-56	1.23882e-56	72289/234267/50791/19699/12323/170571/18750/19242/320840/243499/17260/210933/18472/192167/103967/19277/20617/331461/15387/327814/19266/545156/217692/16560/319387/319504/14810/107831/108100/56508/20616/11418/269523/19744/17118/11816/56637/22631/14360/12569/330814/19122/65945/17999/19268/14812/22154/66713/12631/77097/60367/11843/20692/11848/217480/23888/22142/14804/64085/18213/11820/75608/19281/533…	120
BP	GO:0007409	axonogenesis	161/2384	493/28814	5.6478e-55	5.65438e-52	3.16772e-52	12424/56177/15516/19699/17196/22223/13175/319974/22152/20320/18750/24136/18479/229791/80883/17260/18472/19277/13840/11789/20910/14567/23964/105689/18738/545156/13839/217692/244682/319504/14810/13176/21844/17755/15519/20616/14009/52822/20348/17756/231876/11816/56637/26395/19283/12569/58208/17754/16001/11426/67891/14183/13518/223435/12215/19876/18028/23945/211323/114873/241568/11735/18039/17751/122…	161
BP	GO:0099173	postsynapse organization	101/2384	207/28814	1.20549e-53	1.03448e-50	5.79541e-51	50791/19699/12323/19242/243499/18472/192167/103967/331461/15387/327814/19266/545156/13839/217692/16560/319504/14810/107831/108100/56508/19744/17118/210293/11816/14360/12569/29811/16001/19122/19268/14812/13385/66713/14658/12631/77097/11840/11843/217480/14804/243961/66797/18213/11820/75608/240057/11838/54725/19280/236915/268566/216856/14811/19141/333605/243725/382253/234214/75786/11352/272381/22325…	101
BP	GO:0042391	regulation of membrane potential	154/2384	469/28814	5.959e-53	4.47446e-50	2.5067e-50	12424/19055/16508/19699/72961/19229/16490/13483/14406/19242/108013/12288/103172/14394/17260/116837/20655/192167/20312/20617/20238/14718/56543/268345/170738/26875/319504/14810/20541/52882/108100/20273/20191/56508/17993/11418/14407/14167/19085/269523/18754/11932/238161/12293/320127/11931/56637/12289/11938/68197/13405/338370/20370/14806/16531/216033/54403/22187/14169/116838/17999/11983/14812/13385/1…	154
BP	GO:0099504	synaptic vesicle cycle	105/2384	227/28814	7.36103e-53	4.91308e-50	2.75242e-50	20614/18191/50791/72961/69908/12889/18750/54525/17957/20979/116837/192167/103967/29873/20617/18645/20910/327814/20404/108073/104015/67300/26875/20977/23969/56807/56508/20616/20965/19085/18754/94090/320127/22348/18751/56637/12330/11938/12569/12387/19056/72685/14169/116838/67826/227801/18747/14823/13002/12286/20964/219228/56216/12298/12725/54524/19339/12322/216856/243764/18717/218038/27204/21823/11…	105
BP	GO:0031346	positive regulation of cell projection organization	148/2384	443/28814	5.55404e-52	3.33631e-49	1.86908e-49	18546/234593/20713/234267/50791/19699/19229/12323/20257/23965/319974/20320/19242/320840/24136/18102/18479/18472/192167/103967/20312/331461/11789/15387/14567/13627/19266/545156/56455/14810/23969/13176/21844/17755/242274/108100/20616/52822/69981/11932/77480/192197/17118/11816/20720/56637/14360/26395/19283/13405/20370/16001/11426/67891/68169/108686/19876/19268/13385/75769/211323/66713/216739/50884/1…	148
BP	GO:0034765	regulation of ion transmembrane transport	150/2384	498/28814	2.66479e-46	1.45522e-43	8.15248e-44	12314/98741/12313/16508/18823/19699/19229/16490/16520/269109/12856/13483/18750/11739/12288/18795/108071/17260/192167/20312/20617/56543/268345/170738/16502/14810/20541/20273/382571/20191/11418/14225/14167/72555/18754/11932/238161/17918/12293/11931/12289/14360/18578/13405/338370/226922/19122/16531/22333/14169/17999/13385/13167/11735/12631/11840/69635/54208/16519/232341/12286/24012/15165/19417/43514…	150
BP	GO:0048813	dendrite morphogenesis	89/2384	187/28814	2.9491e-46	1.47627e-43	8.27041e-44	19055/19699/13175/12323/19242/210933/218194/18472/192167/103967/331461/327814/19266/545156/13839/217692/16560/14810/108100/77480/17118/210293/56637/14360/19283/12569/17258/68703/17999/19876/19268/13385/66713/12631/77097/12704/12286/76089/13047/243961/66797/228662/83814/11838/20869/13193/12386/216344/12322/243725/93686/74053/382253/71900/11352/223254/329152/19211/329165/60597/665113/20346/22629/12…	89
BP	GO:0034329	cell junction assembly	139/2384	441/28814	1.69118e-45	7.81453e-43	4.37789e-43	18191/234267/50791/11815/19699/19229/20320/14406/18750/320840/243499/14394/17260/210933/192167/103967/67703/19277/20617/331461/19266/13869/217692/244682/319387/26875/14810/107831/11418/192197/56637/12387/330814/11426/65945/13518/211323/19272/12631/14609/18747/60367/320865/50768/12286/76089/11848/23888/14804/14086/77569/66797/64085/13823/18213/11820/76707/75909/219228/320873/83814/18212/76499/1408…	139
BP	GO:1990778	protein localization to cell periphery	119/2384	370/28814	4.65418e-40	1.93604e-37	1.08461e-37	20614/98741/50791/69908/12889/12323/269109/13483/16561/20910/545156/18195/67300/14810/23969/56508/84652/19349/17918/11931/56637/56374/26395/11426/19122/76686/65945/12215/108686/67826/13385/11735/18412/54411/56224/20742/98496/67295/76089/14677/23888/13823/108058/56216/16500/14694/53328/76499/26414/13383/56350/23859/12296/109676/19339/269116/268566/12322/217124/14811/241263/74053/20194/217371/20730…	119
BP	GO:0050890	cognition	117/2384	359/28814	4.83445e-40	1.93604e-37	1.08461e-37	20614/17536/234593/18191/12424/66259/19699/72961/13653/20320/18750/19242/12288/18795/18479/108071/17260/210933/18472/20238/108073/104015/545156/224938/14810/56710/21833/17993/19085/11980/109205/11816/320127/19283/17754/19122/22333/80286/14812/13167/211323/11843/232333/11514/66673/12914/243961/66797/14790/67869/11820/53901/110886/240057/208922/53328/18212/17967/11838/71175/14811/67979/14683/19141/…	117
BP	GO:0007626	locomotory behavior	99/2384	265/28814	7.24096e-40	2.71853e-37	1.52298e-37	20614/14415/16508/18516/19699/22223/18619/15902/13653/12288/320840/14816/20363/108071/11941/20655/18472/20617/20238/545156/11899/319387/14810/20273/170719/17993/14167/18754/233878/17918/109205/11816/19156/19056/20370/15212/16531/14169/13385/211323/268860/14658/14387/22771/57754/12286/94229/11514/13131/66797/11820/53901/26414/12298/21916/80912/12725/11994/216856/11906/14811/20185/14681/76192/17268…	99
BP	GO:0006836	neurotransmitter transport	94/2384	242/28814	1.45304e-39	5.13436e-37	2.87639e-37	20614/18191/72961/69908/12889/18750/60425/54525/18479/17957/20979/19276/17260/116837/192167/29873/20617/18645/20910/64176/327814/108073/104015/243616/26875/20977/15370/20616/20965/18754/94090/320127/22348/18751/56637/11938/116838/67826/18747/14823/232333/12286/269642/20964/78771/20974/56216/18212/12298/54524/19339/21366/12322/229706/243764/243725/27204/98660/21823/14395/16513/11549/20983/109905/1…	94
BP	GO:0022898	regulation of transmembrane transporter activity	102/2384	284/28814	2.89191e-39	9.65095e-37	5.40669e-37	12314/12313/19699/19229/12856/18750/11739/18795/108071/17260/192167/20617/268345/16502/20191/11418/14225/14167/72555/11932/238161/17918/12293/11931/12289/18578/13405/19122/14169/17999/13385/11735/12631/14609/69635/232341/12286/15165/19417/435145/77574/243961/11820/108058/75909/83814/11838/15114/13383/12298/19052/12296/109676/19418/19017/17992/22627/140723/216856/12671/14811/14168/229709/76757/986…	102
BP	GO:0032409	regulation of transporter activity	104/2384	298/28814	1.01867e-38	3.22062e-36	1.80427e-36	12314/12313/19699/19229/12856/18750/11739/18795/108071/17260/192167/20617/268345/16502/20191/11418/14225/14167/72555/11932/238161/17918/12293/11931/12289/18578/13405/19122/14169/17999/13385/11735/12631/14609/69635/232341/12286/15165/19417/435145/77574/243961/11820/20974/108058/75909/83814/11838/15114/13383/12298/19052/12296/109676/19418/19017/17992/22627/140723/216856/12671/14811/214162/14168/229…	104
BP	GO:0001505	regulation of neurotransmitter levels	95/2384	254/28814	2.37376e-38	6.98635e-36	3.91392e-36	20614/14415/18191/72961/69908/12889/14417/18750/60425/54525/18479/17957/20979/19276/17260/116837/192167/29873/20617/18645/20910/327814/108073/104015/243616/26875/20977/15370/20616/20965/18754/94090/320127/18751/56637/11938/116838/67826/268860/18747/14823/232333/12286/269642/20964/78771/231871/20974/56216/18212/12298/54524/19339/12322/243764/243725/27204/98660/21823/14395/16513/11549/20983/109905/…	95
BP	GO:0007611	learning or memory	108/2384	322/28814	2.44237e-38	6.98635e-36	3.91392e-36	20614/17536/234593/18191/12424/66259/19699/72961/13653/20320/18750/19242/12288/18795/18479/108071/17260/210933/18472/20238/108073/104015/545156/224938/14810/56710/21833/19085/11980/11816/320127/19283/17754/19122/22333/14812/13167/211323/11843/232333/11514/66673/12914/243961/66797/67869/11820/53901/110886/240057/208922/53328/18212/17967/11838/14811/67979/19141/94109/214162/218038/20203/14168/11087…	108
BP	GO:0099175	regulation of postsynapse organization	62/2384	111/28814	6.02586e-38	1.64534e-35	9.21756e-36	19699/12323/18472/192167/103967/331461/15387/327814/19266/545156/217692/16560/319504/14810/108100/56508/19744/17118/11816/14360/12569/19122/19268/14812/66713/12631/77097/11843/217480/14804/18213/11820/75608/11838/19280/243725/382253/272381/19211/15481/329165/18189/12361/29819/65114/13838/26556/68942/12558/241514/53872/56013/18481/11487/74143/22215/228880/74006/16975/216169/72162/17356	62
BP	GO:0032412	regulation of ion transmembrane transporter activity	98/2384	274/28814	1.36389e-37	3.56211e-35	1.99558e-35	12314/12313/19699/19229/12856/18750/18795/108071/17260/192167/268345/16502/20191/11418/14225/14167/72555/11932/238161/17918/12293/11931/12289/18578/13405/19122/14169/17999/13385/11735/12631/69635/232341/12286/15165/19417/435145/77574/243961/11820/108058/75909/83814/11838/15114/13383/12298/19052/12296/109676/19418/19017/17992/22627/140723/216856/12671/14811/14168/229709/76757/98660/11933/12297/659…	98
BP	GO:0060996	dendritic spine development	66/2384	130/28814	7.52295e-37	1.88293e-34	1.05486e-34	19699/12323/18479/17260/18472/192167/103967/15387/327814/545156/13839/217692/16560/108100/13196/17118/210293/11816/12569/13385/211323/66713/12631/77097/11840/11843/12914/243961/66797/68166/208922/239985/11838/19280/232227/12322/216856/243725/382253/66923/57138/19211/320027/329165/16443/330222/12361/18163/29819/18483/13838/53872/17257/12540/56013/18481/242443/11487/74143/22215/228880/74006/16975/1…	66
BP	GO:1904062	regulation of cation transmembrane transport	116/2384	381/28814	1.71882e-36	4.12997e-34	2.31371e-34	12314/12313/18823/19699/19229/269109/12856/13483/11739/12288/18795/17260/192167/20312/20617/268345/16502/14810/20541/20191/11418/14225/14167/72555/18754/11932/238161/17918/12293/11931/12289/14360/18578/13405/19122/22333/14169/17999/13385/13167/11735/12631/11840/69635/232341/12286/24012/15165/19417/435145/243961/11820/108058/75909/83814/11838/15114/13383/12298/19052/21838/12296/109676/19418/19017/…	116
BP	GO:1903829	positive regulation of protein localization	133/2384	491/28814	1.11088e-35	2.53112e-33	1.41799e-33	15516/66259/26413/269109/13483/20320/19242/18479/192167/11789/15387/75734/209630/13869/319613/56455/56508/52822/69981/20660/18754/67041/192197/17918/56637/12289/14360/12569/19056/14661/17754/19122/76686/18111/18245/12215/19042/108686/13385/211323/268860/11735/12631/14609/18412/18747/11840/20742/22771/108155/50754/14677/11514/12468/77574/76709/11820/16500/14694/230908/53328/76499/20869/13383/26950…	133
BP	GO:0010976	positive regulation of neuron projection development	86/2384	225/28814	1.13768e-35	2.53112e-33	1.41799e-33	18546/234593/20713/50791/19699/19229/12323/20257/23965/20320/19242/320840/18102/18472/20312/15387/13627/545156/23969/13176/21844/242274/108100/69981/11932/77480/17118/11816/20720/14360/19283/13405/20370/16001/68169/75769/211323/66713/216739/76089/18213/18212/235180/11881/15114/68585/19317/243725/14025/71900/13837/11352/11785/11538/109905/14348/14828/20266/52906/18015/16971/12805/12361/29819/20430…	86
BP	GO:0050767	regulation of neurogenesis	127/2384	455/28814	1.49928e-35	3.21648e-33	1.80195e-33	19055/19699/17196/12323/15902/20320/19242/24136/18479/108071/18472/20312/331461/20238/14567/19266/104015/545156/21844/17755/56710/108100/20616/52822/20348/20660/19744/17756/17118/11816/20720/56637/26395/19283/12569/12387/11426/67891/13390/19876/19268/211323/66713/18039/17751/12704/76089/13047/268902/12561/13131/18213/240057/18212/14083/20869/15114/19280/13193/21838/24001/68585/19317/171469/216344…	127
BP	GO:0007416	synapse assembly	78/2384	193/28814	1.82476e-34	3.77977e-32	2.11752e-32	18191/234267/50791/19699/20320/14406/18750/320840/243499/14394/17260/210933/192167/103967/67703/20617/331461/19266/13869/217692/244682/319387/26875/14810/107831/11418/56637/330814/65945/211323/60367/12286/23888/14804/66797/64085/18213/11820/219228/18212/14083/54725/19280/236915/320772/216856/243725/242384/13640/14168/18708/14402/14395/272381/11538/223254/19211/238205/208643/73340/18190/210274/181…	78
BP	GO:0007269	neurotransmitter secretion	76/2384	185/28814	3.39047e-34	6.56985e-32	3.68058e-32	20614/18191/12889/18750/60425/54525/18479/17957/20979/19276/17260/116837/192167/29873/20617/18645/20910/327814/108073/104015/26875/20977/15370/20616/20965/18754/94090/320127/18751/56637/11938/116838/67826/18747/14823/12286/20964/78771/56216/18212/12298/54524/19339/12322/243764/243725/27204/11549/20983/109905/110784/18015/18190/18189/207227/108124/12361/238988/27062/14809/22318/56695/109880/215449…	76
BP	GO:0099643	signal release from synapse	76/2384	185/28814	3.39047e-34	6.56985e-32	3.68058e-32	20614/18191/12889/18750/60425/54525/18479/17957/20979/19276/17260/116837/192167/29873/20617/18645/20910/327814/108073/104015/26875/20977/15370/20616/20965/18754/94090/320127/18751/56637/11938/116838/67826/18747/14823/12286/20964/78771/56216/18212/12298/54524/19339/12322/243764/243725/27204/11549/20983/109905/110784/18015/18190/18189/207227/108124/12361/238988/27062/14809/22318/56695/109880/215449…	76
BP	GO:0106027	neuron projection organization	58/2384	109/28814	5.13154e-34	9.63286e-32	5.39655e-32	19699/12323/18472/192167/103967/327814/545156/13839/217692/16560/14810/108100/17118/210293/11816/56637/14360/12569/17754/16001/19122/14812/13385/66713/12631/77097/11840/243961/66797/11820/11838/14811/19141/243725/75786/11352/19211/329165/12361/18163/29819/65114/13838/26556/241514/53872/232975/12540/56013/18481/11487/74143/22215/228880/74006/16975/72162/17356	58
BP	GO:0051962	positive regulation of nervous system development	108/2384	359/28814	1.56192e-33	2.84316e-31	1.59281e-31	19699/12323/15902/20320/18750/19242/243499/24136/18479/108071/210933/18472/192167/20312/331461/20238/14567/19266/104015/545156/319387/21844/107831/17755/108100/20616/11418/52822/19744/17118/11816/20720/56637/26395/19283/12387/330814/11426/67891/65945/19876/19268/211323/66713/18039/13047/268902/12561/14804/64085/18213/18212/14083/20869/15114/13193/24001/68585/19317/216344/216856/242384/23966/38225…	108
BP	GO:0097061	dendritic spine organization	55/2384	101/28814	4.98418e-33	8.80588e-31	4.93326e-31	19699/12323/18472/192167/103967/327814/545156/13839/217692/16560/14810/108100/17118/210293/11816/14360/12569/16001/19122/14812/13385/66713/12631/77097/11840/243961/66797/11820/11838/14811/19141/243725/75786/11352/19211/329165/12361/18163/29819/65114/13838/26556/241514/53872/12540/56013/18481/11487/74143/22215/228880/74006/16975/72162/17356	55
BP	GO:0043254	regulation of protein-containing complex assembly	117/2384	429/28814	8.3415e-32	1.43164e-29	8.02039e-30	12424/19229/20257/18479/17957/116837/22121/16210/15081/20617/11789/18645/20910/19241/237860/27050/22334/260315/17755/108100/15519/20616/21833/269523/20660/18754/68566/13196/17756/94090/11816/12759/56637/76686/20740/19042/22153/211323/50884/12631/76884/14784/20742/83679/11848/14086/76709/14544/12343/68732/56216/14694/170835/17967/76499/13383/22003/21916/101314/19339/218397/14489/211673/228361/1151…	117
BP	GO:0032535	regulation of cellular component size	110/2384	393/28814	4.77659e-31	7.97028e-29	4.46514e-29	56177/15516/19229/69908/18479/11941/18472/18645/14567/19241/237860/26875/17755/108100/52822/20348/18754/17756/11816/56637/12569/11426/16531/67891/20740/23945/211323/50884/12631/76884/14784/18039/17751/20742/108155/11848/12561/76709/12343/18213/68732/76499/13383/19280/13193/22003/21916/12725/68585/101314/216344/97998/11855/218397/14489/211673/18148/11518/243725/18643/382253/14025/13640/14168/23966…	110
BP	GO:0010959	regulation of metal ion transport	118/2384	446/28814	9.79493e-31	1.59022e-28	8.90879e-29	12314/12313/18823/19229/67972/269109/13483/12288/18795/11941/20312/20617/268345/16502/14810/20541/20191/432450/14225/110213/14167/18754/11932/238161/17918/12293/11931/20720/12289/14360/12387/18578/13405/11517/19122/22333/14169/17999/13167/14682/11735/14609/11840/232341/12286/24012/11848/18798/108058/75909/83814/15114/13383/12298/19052/21838/12296/109676/26557/22627/12322/12512/70357/14683/14681/1…	118
BP	GO:0035418	protein localization to synapse	49/2384	87/28814	1.66992e-30	2.63979e-28	1.47888e-28	20614/50791/19699/12889/192167/545156/26875/14810/108100/56508/11418/56637/26395/17754/224997/65945/67826/13385/23888/243961/56216/26414/13383/23859/16593/268566/12322/216856/14811/74053/30957/18196/109905/12300/73340/18190/16572/18189/665113/16573/12217/65114/26556/54376/22318/232370/11487/56839/17762	49
BP	GO:0099072	regulation of postsynaptic membrane neurotransmitter receptor levels	49/2384	93/28814	1.09665e-28	1.68913e-26	9.46288e-27	20614/50791/12889/103967/104015/545156/19058/23969/56508/68566/56637/26395/69727/230235/65945/17999/67826/13385/211323/23888/56216/11838/15114/26414/13383/232227/23859/22627/140723/268566/12322/67979/18717/74053/18196/109905/53310/12300/73340/71770/665113/65114/54376/22318/59079/11487/56839/18222/17920	49
BP	GO:0030900	forebrain development	107/2384	398/28814	1.31042e-28	1.96792e-26	1.10247e-26	12140/19699/13175/19091/15902/18183/18795/24136/18479/22272/218194/18472/67703/15387/13839/13869/16560/14810/11932/22589/56637/14360/13046/12569/58208/12387/22187/13390/14183/93760/68169/19876/18028/13167/14682/211323/50768/13813/76089/94229/11848/268902/13131/66797/14790/20586/11820/14042/228662/18212/17967/15114/19280/11803/13193/68585/22627/76510/20185/30957/20602/70762/18293/14168/58198/12928…	107
BP	GO:0007264	small GTPase mediated signal transduction	112/2384	431/28814	1.72106e-28	2.52156e-26	1.41264e-26	19699/19419/319974/14567/140580/545156/21858/217692/21844/108100/212307/56508/69721/19744/210293/11816/320127/14569/26395/11517/72729/114713/83767/108686/227801/19876/211323/50884/14784/19414/12554/108155/50768/76089/234353/19417/11848/13131/23881/108058/240057/108699/232227/236915/56350/24001/71302/69632/19418/68585/101314/22630/216344/56784/73728/211673/260299/11852/208869/26554/12928/56486/115…	112
BP	GO:0046034	ATP metabolic process	84/2384	263/28814	2.22598e-28	3.18368e-26	1.78357e-26	12861/11947/12857/103172/22272/20617/11964/11966/66576/78330/67267/14004/11949/12858/11957/67264/269523/66945/11931/66416/407785/26395/68197/66218/12859/54403/71679/66694/66152/66043/18746/11983/14751/67273/66414/13807/226646/56421/57423/11958/98496/108155/66445/11848/22273/11676/227197/66972/21991/11820/72900/67530/19017/80752/208727/109674/20185/66437/228033/18293/18642/98660/56490/68943/15481/…	84
BP	GO:1902903	regulation of supramolecular fiber organization	105/2384	388/28814	2.35984e-28	3.29664e-26	1.84685e-26	19229/20257/320472/18479/17260/20312/20617/11789/18645/19241/237860/27050/260315/17755/108100/18754/17756/11816/12759/56612/17754/216965/76686/20740/16423/83767/108686/22153/56363/50884/12631/76884/11840/14784/20742/83679/50768/11848/77569/243961/76709/14544/12343/11820/76707/68732/170835/76499/13383/22003/21916/101314/12386/218397/14489/211673/11518/243725/18643/20194/21872/14168/67199/18708/757…	105
BP	GO:0030100	regulation of endocytosis	79/2384	237/28814	3.63344e-28	4.96047e-26	2.77897e-26	19055/50791/72961/18750/54525/22370/17957/54609/192167/20617/15387/20404/104015/18195/19058/73094/23969/56807/20616/68566/11816/12759/19056/69727/76686/72685/17999/13385/211323/11840/12554/11820/78771/11838/269774/15114/232227/13193/216344/23970/12512/67979/11518/18717/218038/22041/13837/75786/20983/27418/13429/19211/12121/52906/16410/16971/71770/16443/72238/225164/20239/53378/12010/12540/229521/…	79
BP	GO:0048167	regulation of synaptic plasticity	103/2384	378/28814	4.21979e-28	5.63295e-26	3.15571e-26	20614/26562/26413/19699/19229/64011/12323/13653/20320/19242/54525/18479/108071/11941/17260/116837/22628/192167/20617/20910/15387/545156/217692/20972/20977/14810/107831/108100/19085/72555/11816/320127/20720/56637/17754/14806/19122/14169/116838/67826/14812/13385/13167/23945/12631/18412/11840/76089/94229/11514/19417/14804/66673/435145/20964/67869/11820/16500/240057/208922/18212/11838/268755/19418/19…	103
BP	GO:1902414	protein localization to cell junction	55/2384	121/28814	8.24329e-28	1.05753e-25	5.92452e-26	20614/50791/19699/12889/192167/545156/26875/14810/108100/56508/11418/56637/26395/17754/224997/65945/67826/13385/23888/243961/56216/26414/13383/23859/16593/268566/12322/216856/14811/74053/30957/21872/18196/109905/12300/73340/18190/16572/18189/665113/11461/16573/12217/65114/26556/54376/22318/232370/60595/16568/11487/16451/56839/17762/17356	55
BP	GO:0072659	protein localization to plasma membrane	90/2384	302/28814	8.27432e-28	1.05753e-25	5.92452e-26	98741/69908/12323/269109/13483/20910/545156/18195/67300/23969/84652/19349/17918/11931/56374/11426/19122/76686/12215/108686/11735/18412/54411/56224/20742/98496/67295/76089/13823/108058/16500/14694/53328/76499/13383/12296/109676/19339/269116/12322/217124/241263/74053/20194/217371/207304/12520/14168/13837/18708/11933/12297/18196/16480/109905/20411/16971/18189/665113/11461/381290/12361/80334/12325/16…	90
BP	GO:0060998	regulation of dendritic spine development	46/2384	85/28814	1.08687e-27	1.36017e-25	7.62001e-26	19699/12323/17260/18472/192167/103967/15387/327814/545156/16560/108100/13196/17118/11816/211323/66713/12631/77097/11840/12914/243961/208922/19280/216856/243725/382253/66923/19211/320027/16443/330222/12361/29819/18483/53872/17257/18481/242443/74143/22215/228880/74006/16975/15182/72162/17356	46
BP	GO:0006887	exocytosis	108/2384	414/28814	1.1468e-27	1.40588e-25	7.87608e-26	20614/18191/69908/12889/19215/19419/18750/12288/54525/18479/17957/20979/116837/192167/29873/67166/20617/331461/18645/20910/327814/108073/104015/18195/26875/16783/20972/20977/56807/56508/20965/19349/18754/17918/94090/320127/18751/56637/22631/11938/19056/116838/67826/18747/11840/14823/11981/67295/12286/107767/76707/20974/56216/16500/109934/17967/76499/15114/26950/12298/54524/20336/19339/216344/1232…	108
BP	GO:0031503	protein-containing complex localization	72/2384	204/28814	1.53392e-27	1.84285e-25	1.03241e-25	20614/171567/50791/19699/12889/20320/192167/103967/77531/104015/545156/56455/19058/23969/242274/56508/238161/68566/56637/26395/69727/65945/17999/51810/67826/71514/13385/211323/19290/23888/20054/56216/11838/15114/26414/13383/232227/56350/23859/24052/140723/268566/12322/67979/18148/18717/74053/67991/18196/109905/53310/20510/12300/73340/16572/71770/18189/665113/16573/29819/65114/54376/55978/22318/10…	72
BP	GO:0060078	regulation of postsynaptic membrane potential	54/2384	118/28814	1.63975e-27	1.93137e-25	1.082e-25	19055/19699/72961/19229/14406/108013/14394/17260/116837/192167/20312/20617/20238/26875/14810/52882/108100/14407/19085/320127/56637/20370/14806/14169/116838/14812/13385/268860/24012/14804/243961/66797/11820/110886/56216/216856/14811/243725/75786/12297/14402/14395/19211/110784/60597/14799/18189/50997/14809/14805/17257/14397/228880/17356	54
BP	GO:0010720	positive regulation of cell development	102/2384	378/28814	1.81236e-27	2.09363e-25	1.1729e-25	19699/12323/15902/20320/19242/24136/18479/108071/18472/29873/20312/331461/20238/14567/19266/104015/545156/12317/21844/17755/108100/20616/52822/19744/17118/11816/20720/56637/26395/19283/12387/11426/67891/19876/19268/211323/66713/18039/13047/268902/12561/76709/18213/68732/18212/14083/20869/15114/13193/24001/68585/19317/216344/11518/23966/20194/382253/14025/13640/22041/12928/19262/20666/11538/69807/…	102
BP	GO:1905475	regulation of protein localization to membrane	71/2384	200/28814	2.34804e-27	2.66126e-25	1.4909e-25	50791/12323/269109/13483/19242/18479/14567/75734/545156/67300/103978/56508/17918/56637/14360/56374/26395/12569/19122/76686/13385/11735/18412/20742/98496/108155/23888/77574/76709/108058/16500/14694/53328/76499/13383/12322/217124/216856/66437/207304/12520/13837/18708/234214/12297/109905/20510/26570/12300/20411/16971/71770/18189/665113/11461/381290/12325/16573/235574/12558/74205/53612/117148/11487/2…	71
BP	GO:0009060	aerobic respiration	64/2384	165/28814	2.6046e-27	2.89738e-25	1.62318e-25	12861/11947/12857/103172/22272/20617/66576/78330/67267/11429/14004/17449/11949/12858/11957/67264/17993/269523/66945/66416/407785/68197/66218/67834/12859/71679/66694/66152/66043/67273/66414/226646/57423/11958/12974/67680/66445/11848/22273/227197/66972/170718/56451/72900/67530/17448/18293/20916/68943/18597/68263/57320/14467/75406/66052/68375/17995/11946/20463/225887/56428/12866/15929/67126	64
BP	GO:0016079	synaptic vesicle exocytosis	58/2384	137/28814	3.03255e-27	3.25295e-25	1.82238e-25	20614/18191/12889/18750/54525/17957/20979/116837/192167/29873/20617/18645/20910/327814/108073/104015/26875/20977/18754/94090/320127/18751/56637/11938/116838/67826/18747/14823/12286/56216/12298/54524/19339/12322/243764/11549/20983/109905/110784/207227/108124/12361/238988/27062/14809/22318/109880/215449/23821/242443/12890/78808/268934/64051/14299/74006/17920/16510	58
BP	GO:0050773	regulation of dendrite development	58/2384	137/28814	3.03255e-27	3.25295e-25	1.82238e-25	19055/19699/12323/19242/210933/18472/331461/19266/545156/217692/14810/23969/108100/56508/17118/56637/19283/20370/17999/19876/19268/66713/239420/12704/76089/13047/11848/83814/18212/20869/270120/216344/382253/14025/71900/12928/329152/665113/67886/22629/12361/29819/13838/20430/56430/211134/53872/18481/74143/17344/18222/74006/227541/16975/54633/67287/72162/17356	58
BP	GO:0007612	learning	68/2384	187/28814	5.69835e-27	6.00527e-25	3.36429e-25	20614/17536/234593/18191/12424/19699/20320/19242/12288/18479/108071/210933/20238/108073/104015/545156/14810/11980/320127/17754/22333/14812/11843/232333/66673/243961/66797/11820/110886/240057/53328/18212/14811/67979/19141/94109/214162/218038/14168/98660/57138/21823/75786/14402/21960/319984/12227/11352/12290/16476/108012/11785/20510/26570/60597/18015/18190/210274/18189/18163/55978/109880/17257/2329…	68
BP	GO:0050769	positive regulation of neurogenesis	88/2384	298/28814	6.65843e-27	6.89606e-25	3.86334e-25	19699/12323/15902/20320/19242/24136/18479/108071/18472/20312/331461/20238/14567/19266/104015/545156/21844/17755/108100/20616/52822/19744/17118/11816/20720/56637/26395/19283/12387/11426/67891/19876/19268/211323/66713/18039/13047/268902/12561/18213/18212/14083/20869/15114/13193/24001/68585/19317/216344/23966/382253/14025/13640/22041/19262/20666/11538/69807/16971/12168/665113/12361/53605/243743/2981…	88
BP	GO:0006091	generation of precursor metabolites and energy	110/2384	436/28814	7.90951e-27	8.05296e-25	4.51146e-25	12861/11947/12857/12856/103172/19046/22272/20617/66576/78330/67267/11429/14004/17449/11949/12858/11957/67264/17993/269523/67041/66945/17918/66416/56637/407785/68197/78830/66218/67834/12859/54403/71679/66694/66152/66043/18746/14751/67273/66414/20512/18747/13807/226646/56421/14387/17751/57423/11958/12974/67680/108155/66445/11848/22273/68202/80913/11676/227197/66972/21991/11820/170718/56451/72900/67…	110
BP	GO:0043270	positive regulation of ion transport	93/2384	329/28814	8.73804e-27	8.74823e-25	4.90097e-25	18546/12314/12424/12313/18823/19699/69908/67972/12856/13483/12288/18795/20979/11941/20312/20617/20910/268345/16502/14810/20191/11418/14167/11932/238161/17918/12293/11931/12289/13405/11517/14169/14812/13167/268860/11735/12631/11840/54208/232341/232333/54393/24012/15165/269642/77574/75909/83814/11838/15114/13383/12298/21838/12296/109676/68585/17992/12322/14683/229709/76757/11933/12297/68943/65973/2…	93
BP	GO:1901888	regulation of cell junction assembly	74/2384	220/28814	9.48097e-27	9.33643e-25	5.23049e-25	11815/18750/320840/243499/17260/210933/192167/20617/331461/19266/217692/319387/14810/107831/11418/192197/56637/330814/11426/65945/12631/14609/18747/60367/50768/76089/23888/14804/77569/66797/64085/18213/11820/76707/83814/18212/76499/14083/19280/21838/320772/216856/243725/242384/20194/21872/13640/13837/18708/19262/272381/11538/223254/109905/19211/238205/208643/16971/18189/245446/29819/18606/75409/1…	74
BP	GO:0030534	adult behavior	68/2384	189/28814	1.18148e-26	1.14471e-24	6.41291e-25	18191/18516/22223/15902/109648/14406/12288/18472/20617/20238/108073/545156/14810/20273/170719/17993/14167/233878/69727/20370/16531/14169/268860/14658/22771/57754/12286/12914/13131/243961/66797/11820/219228/12298/21916/80912/12725/11994/26557/216856/76192/98660/16513/100568459/217843/11352/13429/20510/19211/26570/57320/18190/210274/18189/330222/13643/13838/20511/26556/75409/14805/17257/67269/23297…	68
BP	GO:0022604	regulation of cell morphogenesis	94/2384	338/28814	1.77863e-26	1.67474e-24	9.38231e-25	19699/19229/12323/19242/80883/20979/116837/18472/29873/331461/15387/19266/545156/12317/108100/17118/14360/15212/11426/72729/116838/19268/13385/66713/12631/20692/50768/13047/12891/11848/76709/13823/67938/68732/83814/11838/14083/13383/22003/68585/216344/270163/11852/74053/20194/382253/14025/20203/13640/93871/12928/71409/20983/27418/677884/217340/665113/12361/243743/29819/83946/18483/360216/13838/20…	94
BP	GO:0050770	regulation of axonogenesis	67/2384	185/28814	1.78431e-26	1.67474e-24	9.38231e-25	17196/24136/18479/18472/14567/217692/14810/21844/17755/20616/52822/20348/17756/11816/56637/26395/12569/11426/67891/19876/211323/241568/18039/17751/12286/268902/12561/13131/18213/240057/108699/18212/14083/20869/19280/13193/21838/24001/68585/382253/14025/13640/14168/239667/21960/11538/19211/320027/16971/214968/12168/20346/29869/20358/243743/13643/13838/20430/17136/11302/12558/109880/13728/20356/184…	67
BP	GO:0045333	cellular respiration	74/2384	223/28814	2.49588e-26	2.30658e-24	1.2922e-24	12861/11947/12857/103172/22272/20617/66576/78330/67267/11429/14004/17449/11949/12858/11957/67264/17993/269523/66945/66416/407785/68197/78830/66218/67834/12859/71679/66694/66152/66043/67273/66414/20512/18747/226646/57423/11958/12974/67680/66445/11848/22273/68202/80913/227197/66972/170718/56451/72900/67530/19017/17448/18293/20916/93757/68943/52637/18597/68263/20656/57320/14467/75406/66052/68375/179…	74
BP	GO:0031345	negative regulation of cell projection organization	72/2384	215/28814	6.2591e-26	5.69673e-24	3.19144e-24	19055/17196/64294/20257/18472/192167/103967/18645/14567/52822/20348/17756/11816/56637/14360/14569/19283/12569/20370/19122/17758/19268/14812/12631/17751/19270/12704/76089/11848/13131/11820/12933/240057/170835/14083/19280/21838/270120/68585/14025/14168/239667/13837/14026/235106/21960/13427/380711/19211/19347/320027/16971/18189/214968/20346/29869/22629/20358/13643/13838/17136/11302/12010/12345/20356…	72
BP	GO:0035249	synaptic transmission, glutamatergic	52/2384	117/28814	8.5699e-26	7.68349e-24	4.30447e-24	14800/19699/72961/19229/18479/14816/229791/17957/108071/20979/17260/192167/20910/108073/545156/14810/17918/320127/20720/14806/14812/18747/14823/12286/15165/14804/14042/18212/14803/12298/12725/140723/14802/216856/14811/67979/21960/12300/60597/18015/210274/18189/108124/26556/54376/12558/14809/14805/104418/232370/268934/14645	52
BP	GO:2001257	regulation of cation channel activity	65/2384	181/28814	1.73901e-25	1.53621e-23	8.6062e-24	12314/12313/19699/19229/17260/192167/268345/16502/11418/14225/14167/72555/238161/17918/12293/18578/13405/14169/13385/11735/12631/69635/12286/15165/19417/435145/243961/11820/83814/11838/15114/13383/12298/12296/109676/19418/19017/140723/216856/14811/14168/76757/12297/65973/56085/20266/14697/12300/74513/57320/60597/14467/12315/260297/18189/16573/57440/26556/54376/22318/70729/238871/20866/83997/75785	65
BP	GO:0034248	regulation of cellular amide metabolic process	110/2384	453/28814	2.43151e-25	2.11682e-23	1.18589e-23	56177/26413/19229/18750/108071/13629/22121/16210/20617/20918/27050/13690/12317/67267/20660/238161/11816/12759/11991/13046/17975/19122/20168/19941/18746/22608/51810/76846/233744/69635/207181/276770/18458/213988/12785/230861/80913/67869/11820/14694/16011/208922/230908/229663/13209/18212/68036/15114/11803/217980/80912/217869/68585/19317/66882/218693/18148/13211/13205/226982/21841/19045/15388/68943/1…	110
BP	GO:0048588	developmental cell growth	82/2384	277/28814	3.08462e-25	2.64704e-23	1.48294e-23	56177/15516/13175/319974/11739/24136/18479/20979/116837/18472/16210/15387/20404/14567/17755/15519/52822/20348/238161/17756/11816/56637/12569/12387/11426/67891/116838/83767/23945/211323/76884/17751/12891/12561/108655/18213/11820/108058/14042/83814/76499/20869/19280/13193/68585/216344/17984/382253/14025/13640/14168/239667/234214/21960/11549/20983/11538/320027/217340/75547/53817/16971/20564/214968/1…	82
BP	GO:1901214	regulation of neuron death	100/2384	392/28814	6.76239e-25	5.72136e-23	3.20524e-23	18546/15516/19229/109648/13653/17260/20655/20312/20617/20910/80890/108073/72393/14810/13176/170719/20660/20817/11816/12759/56637/14360/72930/19283/12569/12387/14806/19122/16531/22187/13390/68169/19268/14812/14751/13807/17748/18039/17751/13002/12286/50754/11848/14804/11820/75608/110886/16500/240057/14694/19179/18212/14281/19017/208727/18607/18148/228361/19141/66437/15505/21672/14402/68943/12227/16…	100
BP	GO:0015980	energy derivation by oxidation of organic compounds	87/2384	312/28814	1.09203e-24	9.11088e-23	5.10413e-23	12861/11947/12857/103172/19046/22272/20617/66576/78330/67267/11429/14004/17449/11949/12858/11957/67264/17993/269523/66945/66416/56637/407785/68197/78830/66218/67834/12859/71679/66694/66152/66043/67273/66414/20512/18747/226646/14387/17751/57423/11958/12974/67680/66445/11848/22273/68202/80913/227197/66972/170718/56451/72900/67530/19017/17448/14683/20203/18293/20916/18642/93757/19045/68943/52637/185…	87
BP	GO:0048638	regulation of developmental growth	101/2384	402/28814	1.39662e-24	1.14924e-22	6.43833e-23	56177/26413/11739/12288/18795/18479/20979/17260/116837/20655/18472/11789/15387/14567/13869/73094/17755/52822/20348/17684/238161/17756/11816/56637/13046/12569/16001/11426/67891/14183/116838/23945/211323/12631/14609/17751/109241/12891/12561/108655/18213/11820/83814/17967/76499/14083/13383/19280/12575/13193/71175/11990/68585/216344/14683/20185/19141/382253/14025/13640/14168/17268/239667/21960/20983/…	101
BP	GO:0030705	cytoskeleton-dependent intracellular transport	67/2384	198/28814	1.61479e-24	1.31081e-22	7.34348e-23	171567/22223/19419/20655/18472/16561/67166/13426/327814/319613/16560/56455/16783/17755/68566/17756/17918/26395/17754/22187/76686/13518/83767/51810/108686/71514/13424/77097/18039/19290/78933/54160/19324/11820/56444/68196/68724/235180/20869/15114/56350/23859/16593/216344/30957/13427/20983/12121/15481/16572/16573/12217/29819/55978/17257/67269/12540/103583/54161/60595/16568/11776/110350/17762/17920/1…	67
BP	GO:0032271	regulation of protein polymerization	69/2384	209/28814	1.70201e-24	1.3632e-22	7.63695e-23	19229/20257/18479/20617/11789/18645/19241/237860/27050/22334/260315/17755/108100/15519/18754/17756/76686/20740/22153/50884/12631/76884/14784/20742/83679/11848/76709/14544/12343/68732/170835/76499/13383/22003/21916/218397/14489/211673/228361/11518/243725/18643/75786/100732/14026/13494/80880/67886/20430/54126/56430/26401/17257/12345/100986/13548/27360/207278/18481/11519/19240/75339/30948/68089/2277…	69
BP	GO:0010970	transport along microtubule	61/2384	167/28814	1.85667e-24	1.4675e-22	8.22131e-23	171567/22223/19419/20655/18472/16561/67166/13426/319613/16560/56455/16783/17755/68566/17756/17918/26395/17754/22187/76686/13518/83767/51810/71514/13424/18039/19290/78933/54160/19324/11820/56444/68196/68724/235180/20869/15114/56350/23859/16593/216344/30957/13427/12121/15481/16572/16573/12217/29819/55978/17257/67269/12540/103583/54161/16568/11776/110350/17762/17760/50850	61
BP	GO:0070997	neuron death	106/2384	438/28814	2.44526e-24	1.90762e-22	1.06869e-22	18546/15516/19229/109648/13653/17260/20655/20312/20617/20910/80890/108073/72393/14810/13176/170719/17993/20660/20817/11816/12759/56637/14360/72930/19283/12569/12387/14806/19122/16531/22187/13390/68169/19268/14812/14751/13807/17748/18039/17751/12704/13002/12286/50754/11848/14804/11820/75608/110886/16500/240057/14694/19179/18212/14281/19017/208727/18607/18148/228361/19141/66437/15505/110876/21672/1…	106
BP	GO:0006119	oxidative phosphorylation	50/2384	116/28814	4.11746e-24	3.17097e-22	1.77645e-22	12861/11947/12857/103172/22272/20617/66576/78330/67267/14004/11949/12858/11957/67264/269523/66945/66416/407785/68197/66218/12859/71679/66694/66152/66043/67273/66414/226646/57423/11958/66445/11848/22273/227197/66972/72900/67530/68943/57320/14467/75406/66052/68375/17995/11946/20463/225887/56428/12866/67126	50
BP	GO:0032970	regulation of actin filament-based process	102/2384	414/28814	4.18051e-24	3.17877e-22	1.78082e-22	19229/320472/12288/18479/17260/20312/18645/19241/237860/13839/108100/20191/18754/238161/192197/11938/12569/18578/18484/216965/216033/20740/16423/83767/108686/56363/50884/12631/76884/11840/14784/20742/50768/11848/14086/77569/243961/76709/12343/18213/76707/68732/76499/13383/22003/21916/109676/101314/12386/218397/14489/13039/211673/11518/243725/11852/18643/20194/21872/13640/14168/12928/13837/18708/9…	102
BP	GO:0001764	neuron migration	66/2384	196/28814	4.8886e-24	3.67073e-22	2.05643e-22	12424/56177/234267/22151/19699/13175/12323/19091/18183/319974/80883/17260/218194/18472/67703/13869/11899/319387/13176/56637/14360/19283/12569/12387/56079/68169/211323/14609/13813/76089/13131/18213/18212/14083/13193/71175/270120/12386/22627/17984/320772/12322/30957/382253/14168/12928/11819/239393/11785/215690/12570/20346/328365/21974/20358/13865/11878/16800/214812/11787/13728/15228/17762/18007/737…	66
BP	GO:1990138	neuron projection extension	67/2384	204/28814	1.11065e-23	8.23663e-22	4.61436e-22	56177/15516/13175/319974/18479/20979/116837/18472/16210/15387/20404/14567/17755/15519/52822/20348/17756/11816/56637/12569/12387/11426/67891/116838/83767/23945/211323/76884/17751/12891/12561/18213/83814/76499/20869/19280/13193/68585/216344/17984/382253/14025/239667/21960/20983/11538/217340/16971/20564/214968/12168/20346/29869/20358/243743/20430/17136/11302/17257/12032/54338/20356/13430/17762/12934…	67
BP	GO:0008088	axo-dendritic transport	42/2384	84/28814	1.29761e-23	9.50577e-22	5.32536e-22	22223/20655/18472/16561/67166/319613/16560/68566/17756/17918/17754/13518/83767/51810/71514/13424/18039/19290/78933/11820/56444/68196/68724/235180/15114/23859/16593/216344/30957/15481/16572/16573/12217/29819/17257/67269/103583/16568/11776/17762/17760/50850	42
BP	GO:0060560	developmental growth involved in morphogenesis	80/2384	281/28814	1.92179e-23	1.39087e-21	7.79197e-22	56177/15516/13175/319974/24136/18479/20979/116837/18472/16210/15387/20404/14567/17755/15519/52822/20348/17756/11816/56637/12569/12387/11426/67891/14183/116838/83767/19876/23945/211323/12631/76884/17751/12891/12561/18213/11820/14042/83814/76499/20869/54725/19280/13193/68585/216344/17984/382253/14025/13640/14168/58198/239667/21960/20983/11538/320027/217340/16971/20564/214968/12168/20346/29869/20358…	80
BP	GO:1904951	positive regulation of establishment of protein localization	89/2384	337/28814	2.02632e-23	1.44906e-21	8.11797e-22	15516/66259/26413/18479/75734/209630/319613/56455/56508/52822/69981/20660/18754/67041/192197/56637/12289/14360/12569/19056/14661/19122/18111/18245/12215/19042/268860/11735/14609/18747/11840/22771/50754/11514/12468/77574/76709/11820/16500/14694/230908/26950/66169/12469/22627/70790/216856/66437/12520/18642/18708/70456/12297/12461/65973/16480/71764/11785/12465/12326/12462/16971/207227/68151/12361/16…	89
BP	GO:0036465	synaptic vesicle recycling	41/2384	81/28814	2.38072e-23	1.68247e-21	9.42559e-22	72961/54525/17957/20979/192167/103967/20617/20404/104015/67300/26875/20977/23969/56807/20616/12330/19056/72685/14169/227801/56216/19339/216856/18717/218038/108012/13429/71770/11461/16443/20430/229227/22318/229521/104069/30948/13430/11776/74006/19877/12484	41
BP	GO:0051258	protein polymerization	79/2384	276/28814	2.49265e-23	1.74109e-21	9.75398e-22	19229/20257/18479/20617/11789/18645/19241/237860/27050/22334/260315/17755/108100/15519/18754/17756/76686/20740/53323/22153/50884/12631/76884/14784/18039/20742/83679/11848/76709/68166/14544/12343/76707/75608/68732/170835/76499/13383/22003/21916/218397/14489/211673/228361/11518/243725/18643/14168/75786/100732/14026/13494/69807/80880/67886/29877/20430/54126/56430/26401/17257/12345/100986/13548/27360…	79
BP	GO:0050905	neuromuscular process	65/2384	198/28814	5.2832e-23	3.64784e-21	2.0436e-21	12140/22223/12323/18619/11941/268859/18472/105689/100072/14810/20273/15370/14167/235439/17918/19156/13405/17754/15212/16531/14169/14812/13385/211323/14658/20512/14387/18039/12286/14804/243961/66797/14790/11820/109934/11994/12386/216856/14811/94109/93686/21960/319984/11804/11352/108012/19211/18189/67772/234734/65114/110532/26556/56695/20239/17257/27386/67269/23821/53611/242443/16438/16498/16510/50…	65
BP	GO:0046928	regulation of neurotransmitter secretion	50/2384	122/28814	6.47883e-23	4.42254e-21	2.47761e-21	18191/12889/18750/20979/17260/116837/192167/29873/20617/18645/20910/327814/108073/20977/18754/320127/18751/56637/11938/116838/14823/12286/78771/56216/18212/12298/19339/12322/243764/243725/11549/20983/109905/110784/18015/207227/12361/56695/109880/215449/23821/242443/12890/78808/268934/14299/74006/17920/16510/12287	50
BP	GO:0006397	mRNA processing	108/2384	472/28814	1.05641e-22	7.13016e-21	3.99449e-21	72289/14007/108013/18795/268859/101739/13207/53379/15387/94191/20646/52897/20384/66177/20817/328110/13046/17975/22608/51810/71514/20658/18747/319322/20637/81898/67040/15381/23983/67039/18458/75956/11820/170791/208922/230908/192196/11803/51796/68675/19317/68991/78784/18148/13211/105559/93686/59013/224903/66055/18789/229709/21841/15388/105859/66660/15481/20383/170771/74213/231464/53817/53861/67684/…	108
BP	GO:0021537	telencephalon development	75/2384	258/28814	1.14825e-22	7.66391e-21	4.2935e-21	19699/15902/18183/18795/24136/22272/218194/18472/67703/15387/13839/13869/14810/11932/56637/13046/12569/58208/12387/13390/19876/18028/13167/211323/13813/11848/268902/13131/14790/14042/228662/18212/19280/13193/68585/22627/76510/20602/70762/18293/14168/58198/12928/67199/98660/21960/12227/19211/320165/26570/18015/12570/20346/328365/15904/70223/15452/243743/20511/13865/11878/75409/12558/67269/13392/12…	75
BP	GO:0043523	regulation of neuron apoptotic process	79/2384	283/28814	1.42127e-22	9.38197e-21	5.256e-21	18546/15516/19229/13653/17260/20655/20312/20617/20910/80890/108073/72393/14810/170719/20817/11816/56637/14360/72930/19283/12569/12387/14806/19122/16531/13390/68169/19268/14751/17748/18039/17751/13002/12286/50754/11848/14804/11820/110886/16500/240057/18212/19017/208727/18607/18148/228361/19141/66437/15505/21672/14402/68943/12227/16476/11538/20510/20656/57320/18015/16971/16443/216439/67579/234734/1…	79
BP	GO:0022411	cellular component disassembly	101/2384	427/28814	1.89283e-22	1.22466e-20	6.86083e-21	20257/11739/17957/18472/11789/20404/104015/260315/18195/56471/17755/212307/80877/269523/17756/56637/11938/57436/17754/68094/16001/216965/22333/93760/72685/66734/20740/11983/211323/12631/18412/20742/50754/227298/276770/14086/11740/59026/76709/12343/20586/76707/75608/75909/68732/66643/76499/232227/66169/210356/22003/21916/16593/14489/228361/11518/66437/14168/18708/14026/56486/68943/320806/65973/155…	101
BP	GO:0051588	regulation of neurotransmitter transport	53/2384	139/28814	1.89601e-22	1.22466e-20	6.86083e-21	18191/69908/12889/18750/20979/17260/116837/192167/29873/20617/18645/20910/327814/108073/20977/18754/320127/18751/56637/11938/116838/14823/12286/269642/78771/56216/18212/12298/19339/12322/243764/243725/11549/20983/109905/110784/18015/207227/12361/56695/109880/215449/23821/242443/12890/78808/268934/14299/74006/17920/14758/16510/12287	53
BP	GO:0048814	regulation of dendrite morphogenesis	43/2384	93/28814	2.0407e-22	1.30409e-20	7.30584e-21	19055/19699/12323/210933/18472/331461/19266/545156/217692/14810/108100/17118/56637/19283/17999/19876/19268/66713/12704/76089/13047/83814/20869/216344/382253/329152/665113/22629/12361/29819/13838/211134/53872/18481/74143/17344/18222/74006/16975/54633/67287/72162/17356	43
BP	GO:0060997	dendritic spine morphogenesis	38/2384	73/28814	2.59772e-22	1.64258e-20	9.20211e-21	19699/12323/18472/192167/103967/327814/545156/13839/217692/16560/108100/17118/210293/12569/13385/66713/12631/77097/243961/11838/243725/19211/329165/12361/18163/29819/13838/53872/12540/56013/18481/11487/74143/22215/74006/16975/72162/17356	38
BP	GO:0032386	regulation of intracellular transport	87/2384	337/28814	3.34713e-22	2.09439e-20	1.17333e-20	234593/15516/11815/26413/18479/14567/75734/16783/234515/17755/52822/69981/20660/68566/192197/17756/56637/14360/26395/12569/19122/18245/17999/19042/11983/13424/11735/18747/11840/22771/11981/108155/50754/217378/77574/76709/16500/230908/235180/20869/15114/66169/19052/22627/216344/70790/19387/13211/18769/66437/252870/12520/18708/12297/68943/65973/16480/17931/20510/12326/22166/57320/18015/170790/16573…	87
BP	GO:0051402	neuron apoptotic process	84/2384	318/28814	3.47834e-22	2.15406e-20	1.20676e-20	18546/15516/19229/13653/17260/20655/20312/20617/20910/80890/108073/72393/14810/170719/20817/11816/56637/14360/72930/19283/12569/12387/14806/19122/16531/13390/68169/19268/14751/17748/18039/17751/12704/13002/12286/50754/11848/14804/11820/110886/16500/240057/18212/19017/208727/18607/18148/228361/19141/66437/15505/110876/21672/14402/68943/12227/16476/11538/20510/20656/57320/18015/16971/16443/216439/6…	84
BP	GO:0045055	regulated exocytosis	79/2384	287/28814	3.72859e-22	2.28547e-20	1.28037e-20	20614/18191/12889/19215/19419/18750/12288/54525/17957/20979/116837/192167/29873/67166/20617/18645/20910/327814/108073/104015/26875/16783/20972/20977/56807/56508/20965/18754/94090/320127/18751/56637/22631/11938/19056/116838/67826/18747/11840/14823/12286/20974/56216/16500/109934/12298/54524/19339/12322/18607/243764/11549/20983/109905/20318/110784/12570/207227/108124/12361/238988/14678/27062/14809/2…	79
BP	GO:1902904	negative regulation of supramolecular fiber organization	60/2384	178/28814	5.25409e-22	3.18801e-20	1.786e-20	20257/20617/11789/18645/19241/237860/260315/17755/17756/11816/12759/56612/17754/216965/76686/20740/22153/56363/12631/20742/50768/243961/76709/12343/76707/68732/170835/76499/22003/21916/12386/14489/211673/11518/243725/18643/21872/14168/67199/18708/14026/18637/15481/80880/67886/29877/110380/54126/18706/26401/12345/13548/16800/27360/11519/19240/75339/227753/13829/227634	60
BP	GO:0001508	action potential	54/2384	147/28814	5.99251e-22	3.58481e-20	2.00829e-20	16508/16490/13483/12288/56543/268345/170738/319504/20273/20191/56508/14167/12293/12289/11938/13405/14806/16531/216033/14812/14682/11735/15165/108655/66797/18213/108058/16500/18212/13383/12298/12296/109676/70357/14811/20269/14168/110876/12297/11549/16480/20266/14799/22629/14672/17257/100986/235281/30948/83997/140492/16498/68667/15382	54
BP	GO:0071805	potassium ion transmembrane transport	65/2384	206/28814	6.02739e-22	3.58481e-20	2.00829e-20	12314/98741/12313/16508/16490/16520/269109/13483/56543/268345/170738/16502/382571/11932/238161/11931/12289/338370/226922/19122/16531/17999/11735/20512/16519/232341/24012/15165/16500/83814/13383/109676/22627/12512/70357/94249/98660/11933/57138/16513/16512/19211/74513/12315/53416/11928/107723/80334/110862/16522/22318/331004/232975/100986/16536/14199/238271/30948/13430/140492/16498/20496/75785/16510…	65
BP	GO:0006898	receptor-mediated endocytosis	75/2384	266/28814	8.73612e-22	5.14489e-20	2.88229e-20	20614/50791/11947/14800/18750/22370/17957/54609/103967/20617/15387/20404/104015/18195/67300/19058/73094/23969/20616/20660/68566/11816/12759/12330/69727/72685/17999/83767/13385/211323/11840/14784/12757/11820/11838/269774/15114/232227/140723/216344/12512/13039/67979/18717/68421/13858/12520/22041/232910/27418/13429/12121/52906/12300/11772/74325/16410/14799/16971/71770/16443/72238/54376/20239/12492/5…	75
BP	GO:0097120	receptor localization to synapse	38/2384	75/28814	9.17407e-22	5.35035e-20	2.99739e-20	20614/50791/19699/12889/20320/192167/77531/545156/242274/56508/56637/26395/65945/67826/13385/23888/56216/26414/13383/23859/140723/268566/12322/74053/18196/109905/53310/12300/73340/16572/18189/665113/16573/65114/54376/22318/11487/56839	38
BP	GO:0006813	potassium ion transport	71/2384	243/28814	1.13412e-21	6.51437e-20	3.6495e-20	12314/98741/12313/16508/19229/16490/16520/269109/13483/56543/18195/268345/170738/16502/382571/11932/238161/11931/12289/338370/226922/19122/16531/17999/14682/11735/20512/16519/232341/24012/15165/18798/16500/83814/13383/109676/22627/12512/70357/94249/98660/11933/57138/16513/16512/19211/74513/12315/53416/11928/107723/80334/16573/110862/16522/11911/22318/331004/232975/100986/16536/14199/238271/30948/…	71
BP	GO:1901215	negative regulation of neuron death	74/2384	261/28814	1.13869e-21	6.51437e-20	3.6495e-20	18546/15516/19229/109648/17260/20655/20312/20617/20910/108073/72393/14810/170719/20660/11816/56637/14360/19283/12387/14806/13390/68169/14751/13807/17748/18039/17751/13002/12286/11848/11820/75608/110886/240057/14694/19179/18212/19017/18607/18148/228361/19141/15505/21672/14402/68943/12227/16476/11538/20510/26570/20656/57320/16971/71770/16443/216439/67579/234734/65114/17136/11911/18706/11798/109880/…	74
BP	GO:2000112	regulation of cellular macromolecule biosynthetic process	107/2384	481/28814	1.6822e-21	9.53301e-20	5.34062e-20	26413/19229/64294/18750/18795/16432/19046/108071/13629/22121/16210/20918/27050/13690/12317/67267/238161/11991/56374/13046/12387/17975/19941/18746/22608/51810/13167/76846/69635/17751/207181/276770/18458/213988/12785/230861/80913/67869/11820/14694/16011/208922/230908/229663/13209/68036/11803/217980/80912/217869/19317/66882/218693/211673/18148/13211/13205/226982/21841/19045/15388/68943/12227/1005684…	107
BP	GO:0007215	glutamate receptor signaling pathway	30/2384	47/28814	1.93895e-21	1.08853e-19	6.09819e-20	18823/14800/18795/14816/108071/20312/108073/545156/14810/14360/12569/19122/230235/14812/14682/14823/11820/231871/16500/26557/12322/14811/20510/67579/26556/14805/232975/242443/117148/268934	30
BP	GO:0007613	memory	56/2384	161/28814	2.21975e-21	1.22331e-19	6.85326e-20	20614/12424/66259/19699/72961/13653/19242/18795/20238/108073/545156/224938/14810/56710/11816/17754/14812/211323/232333/11514/66673/12914/243961/67869/11820/53901/208922/53328/18212/11838/14811/67979/19141/94109/20203/14168/110876/21823/14402/20983/11538/20510/19211/12326/210274/14799/67772/17257/232975/238871/229521/23821/58800/17762/68667/110147	56
BP	GO:0070507	regulation of microtubule cytoskeleton organization	56/2384	161/28814	2.21975e-21	1.22331e-19	6.85326e-20	20257/18479/18472/20617/11789/27050/260315/67300/56471/17755/212307/17756/56637/12569/17754/216965/76686/13518/51810/22153/13424/83679/14677/11848/14544/76707/75608/170835/76499/13640/15505/14168/13837/75786/100732/13494/12121/67886/29877/20262/54126/56430/68942/17257/12345/100986/13548/16800/102693/13728/108989/17762/227634/19877/17760/215351	56
BP	GO:1903311	regulation of mRNA metabolic process	81/2384	308/28814	2.61008e-21	1.42534e-19	7.9851e-20	72289/14007/108013/268859/13207/53379/15387/52897/20817/11991/13046/77134/17975/22608/51810/20658/20637/67040/15381/67039/18458/213988/80913/170791/208922/230908/229663/233908/51796/217980/68675/80912/19317/78784/218693/18148/13211/105559/93686/224903/18789/229709/21841/15388/12227/105859/26383/66660/15481/20383/22057/170771/231464/12696/110532/384569/19878/56215/217351/74326/13548/20218/76936/31…	81
BP	GO:0051222	positive regulation of protein transport	83/2384	321/28814	2.7321e-21	1.47853e-19	8.28309e-20	15516/66259/26413/18479/75734/209630/319613/56455/56508/52822/69981/20660/18754/67041/192197/56637/12289/14360/12569/19056/14661/19122/18111/18245/12215/19042/268860/11735/14609/18747/11840/22771/50754/11514/77574/76709/11820/16500/14694/230908/26950/66169/22627/70790/216856/66437/12520/18642/18708/70456/12297/65973/16480/71764/11785/12326/16971/207227/68151/12361/16573/65114/235574/20677/28185/2…	83
BP	GO:0022904	respiratory electron transport chain	42/2384	94/28814	3.24101e-21	1.73828e-19	9.73825e-20	12861/12857/22272/20617/66576/78330/14004/12858/67264/17993/66945/66416/407785/68197/78830/66218/12859/66694/66152/67273/66414/20512/226646/67680/66445/22273/68202/80913/227197/72900/67530/19017/93757/68943/20656/57320/75406/66052/68375/17995/225887/56428	42
BP	GO:0099565	chemical synaptic transmission, postsynaptic	44/2384	103/28814	3.36008e-21	1.78619e-19	1.00067e-19	19055/19699/72961/19229/108013/17260/116837/192167/20312/20617/20238/77531/26875/14810/108100/19085/320127/56637/20370/14806/116838/14812/13385/268860/14804/243961/66797/11820/56216/216856/14811/243725/75786/12297/14402/19211/60597/18189/50997/14809/14805/17257/228880/17356	44
BP	GO:0050806	positive regulation of synaptic transmission	85/2384	335/28814	3.42217e-21	1.80324e-19	1.01022e-19	20614/14800/26413/19699/19229/64011/12323/20320/19242/18479/20979/116837/192167/20617/20910/15387/545156/13869/14810/19085/18754/11816/20720/56637/14806/19122/65945/116838/67826/14812/13385/13167/20512/18412/11514/67869/64085/11820/56216/208922/18212/11838/14083/15114/268755/19418/19339/140723/14802/216856/14811/19141/243725/20203/75786/21960/68943/12349/18196/11549/20510/19211/13116/12300/70441/…	85
BP	GO:0006417	regulation of translation	94/2384	395/28814	3.53109e-21	1.84445e-19	1.03331e-19	26413/19229/18750/108071/13629/22121/16210/20918/27050/13690/12317/67267/238161/11991/13046/17975/19941/18746/22608/51810/76846/69635/207181/276770/18458/213988/12785/230861/80913/67869/11820/14694/16011/208922/230908/229663/13209/68036/11803/217980/80912/217869/19317/66882/218693/18148/13211/13205/226982/21841/19045/15388/68943/12227/100568459/26383/208643/22057/231464/53817/19934/67579/12696/20…	94
BP	GO:0007015	actin filament organization	103/2384	458/28814	4.09129e-21	2.11865e-19	1.18692e-19	19229/320472/18479/218194/20312/18645/19241/237860/140580/23969/108100/52822/18754/17918/17118/216033/20740/16423/140579/83767/22027/108686/56363/66713/50884/12631/76884/11840/14784/20742/50768/11848/14086/77569/243961/76709/68166/12343/76707/68732/76499/13383/22003/21916/101314/11994/12386/217124/218397/14489/211673/11518/243725/11852/18643/26554/20194/21872/22041/18708/234214/54418/14026/19261/…	103
BP	GO:0006470	protein dephosphorylation	71/2384	249/28814	5.29655e-21	2.71935e-19	1.52344e-19	12314/19055/12313/50791/15516/320472/19046/19276/54401/19277/19266/237860/51792/100072/19058/19275/72930/19283/19056/74585/19042/22027/19268/19272/19270/19258/50768/19274/19281/242083/20869/19280/19052/68991/22627/217124/228361/56205/52036/19262/19045/320717/68943/19043/26936/17931/18218/19211/107895/26931/12315/72828/56405/235542/14678/19878/19244/228852/240672/269643/103583/232314/66385/226849/…	71
BP	GO:0022900	electron transport chain	44/2384	104/28814	5.36134e-21	2.72928e-19	1.52901e-19	12861/12857/22272/20617/66576/78330/14004/12858/67264/17993/66945/66416/407785/68197/78830/66218/12859/66694/66152/67273/66414/20512/226646/67680/66445/22273/68202/80913/227197/72900/67530/19017/93757/68943/66495/20656/57320/75406/66052/68375/17995/225887/56428/18984	44
BP	GO:0008361	regulation of cell size	65/2384	214/28814	5.96279e-21	3.00996e-19	1.68625e-19	56177/15516/18479/11941/18472/14567/17755/52822/20348/17756/11816/56637/12569/11426/16531/67891/23945/211323/12631/17751/108155/11848/12561/18213/76499/19280/13193/12725/68585/216344/97998/11855/14489/18148/11518/382253/14025/13640/14168/239667/57138/21960/380711/11538/19211/320027/23797/16971/214968/12168/20346/29869/107723/20358/243743/20430/17136/11302/20356/13430/17762/20496/12934/105722/12567	65
BP	GO:0032984	protein-containing complex disassembly	69/2384	239/28814	8.83563e-21	4.42297e-19	2.47785e-19	20257/17957/11789/20404/104015/260315/18195/56471/17755/269523/17756/56637/11938/17754/68094/16001/216965/93760/72685/66734/20740/211323/12631/20742/276770/76709/12343/20586/76707/75608/75909/68732/66643/76499/210356/22003/21916/16593/14489/11518/14168/14026/65973/194401/56085/15481/20587/67886/29877/77044/108124/110380/67443/16573/83797/20262/18706/68942/22388/12345/16800/27360/20356/11519/65019…	69
BP	GO:0061001	regulation of dendritic spine morphogenesis	32/2384	56/28814	1.15398e-20	5.72887e-19	3.20945e-19	19699/12323/18472/192167/103967/327814/545156/217692/16560/108100/17118/12569/66713/12631/77097/11838/243725/19211/329165/12361/29819/13838/53872/56013/18481/11487/74143/22215/74006/16975/72162/17356	32
BP	GO:0017157	regulation of exocytosis	70/2384	247/28814	1.4596e-20	7.18674e-19	4.02618e-19	18191/69908/18750/54525/20979/116837/192167/29873/20617/331461/18645/20910/327814/108073/18195/26875/16783/20977/56807/56508/19349/18754/17918/94090/320127/18751/56637/11938/116838/11840/14823/11981/67295/12286/76707/56216/16500/109934/76499/15114/26950/12298/54524/19339/216344/18607/243764/11549/20983/109905/110784/12570/207227/12361/14678/27062/22318/109880/53378/19328/215449/229521/23821/24244…	70
BP	GO:0008344	adult locomotory behavior	45/2384	111/28814	1.54145e-20	7.52804e-19	4.21739e-19	18516/22223/15902/12288/18472/20617/20238/545156/14810/20273/170719/17993/14167/233878/20370/16531/14169/14658/22771/57754/12286/13131/11820/12298/21916/80912/12725/11994/216856/76192/98660/16513/100568459/11352/13429/57320/210274/13643/13838/17257/67269/232975/12799/93688/17762	45
BP	GO:0010977	negative regulation of neuron projection development	55/2384	162/28814	1.85721e-20	8.99697e-19	5.04031e-19	17196/64294/20257/18472/192167/103967/14567/52822/20348/17756/11816/56637/19283/12569/20370/17751/19270/11848/13131/12933/240057/170835/14083/19280/21838/270120/68585/14025/14168/239667/13837/235106/21960/13427/380711/19211/19347/320027/16971/214968/20346/29869/20358/13643/13838/17136/11302/12010/20356/331401/22215/18007/233781/19762/15182	55
BP	GO:0050805	negative regulation of synaptic transmission	40/2384	89/28814	2.17565e-20	1.04553e-18	5.85729e-19	19229/108013/20910/56508/17918/320127/14806/23945/11840/232333/54393/15165/14677/11514/14804/66673/66797/11820/219228/16500/11838/67979/243725/81840/21960/20983/11538/109905/19211/18015/210274/260297/14799/29819/14678/56695/109880/14805/215449/17762	40
BP	GO:0006816	calcium ion transport	99/2384	440/28814	2.32473e-20	1.10831e-18	6.20899e-19	12314/19055/12313/18823/19229/12323/67972/12288/11941/20312/20617/14810/20541/20191/14225/110213/18754/238161/17918/12293/11931/18751/12289/14360/11938/12387/18578/13405/338370/11517/19122/22333/14169/14812/69029/13167/14609/14724/12286/11848/80795/66972/108058/75909/15114/12298/19052/21838/78506/12296/109676/26557/22627/140723/12322/14811/94249/14681/76757/98660/12297/319984/65973/11549/12290/15…	99
BP	GO:0051966	regulation of synaptic transmission, glutamatergic	39/2384	85/28814	2.58495e-20	1.22266e-18	6.84963e-19	14800/19699/19229/14816/229791/108071/20979/17260/192167/20910/108073/545156/14810/17918/320127/20720/14806/14812/18747/14823/15165/18212/140723/14802/216856/14811/67979/21960/12300/60597/210274/18189/26556/54376/12558/14805/104418/268934/14645	39
BP	GO:0003015	heart process	70/2384	250/28814	3.06397e-20	1.43791e-18	8.05552e-19	12314/12313/18750/12288/20655/56543/20541/11957/20191/21833/238161/12293/11931/12289/14360/11938/18578/13405/244431/216033/229877/17258/14609/13819/14387/108058/14042/13383/22003/12296/109676/24052/208727/12671/243764/93686/14681/14168/76757/18708/98660/21823/11549/16480/12290/20510/20266/75547/12315/11928/20346/381290/23980/57440/18706/14678/232975/100986/22290/70729/12540/238871/235281/30948/22…	70
BP	GO:0032956	regulation of actin cytoskeleton organization	88/2384	366/28814	3.18079e-20	1.48116e-18	8.29781e-19	19229/320472/18479/17260/20312/18645/19241/237860/13839/108100/18754/192197/12569/18484/216965/20740/16423/83767/108686/56363/50884/12631/76884/11840/14784/20742/50768/11848/14086/77569/243961/76709/12343/18213/76707/68732/76499/13383/22003/21916/101314/12386/218397/14489/13039/211673/11518/243725/11852/18643/20194/21872/13640/12928/13837/18708/14026/329165/75547/80880/16971/110380/29819/20430/18…	88
BP	GO:0010038	response to metal ion	77/2384	295/28814	4.10064e-20	1.89481e-18	1.06152e-18	12314/19055/12313/26413/74020/12323/15902/54525/16477/20979/17260/20655/192167/20617/14567/20191/11991/56637/78830/18484/14661/19122/16531/17258/13385/268860/11735/17748/17751/232341/15165/12891/11514/17750/66972/11820/16500/83814/17967/233908/19052/23859/14281/54524/16478/268566/14811/19141/11518/22041/229709/19045/14402/65973/20983/18575/16476/20510/57320/12315/18189/29876/66871/26556/17764/109…	77
BP	GO:0007265	Ras protein signal transduction	84/2384	342/28814	5.45198e-20	2.5e-18	1.40056e-18	19419/319974/140580/545156/21858/21844/108100/212307/56508/69721/11816/320127/26395/72729/114713/83767/227801/19876/211323/50884/14784/19414/12554/108155/50768/76089/234353/19417/11848/108058/240057/232227/69632/19418/68585/101314/216344/73728/211673/260299/26554/12928/56486/11549/11352/16476/109905/329165/75547/64652/18015/241308/215821/20430/20262/11302/19878/12558/70727/19731/26921/53378/19328…	84
BP	GO:0032411	positive regulation of transporter activity	49/2384	134/28814	5.96442e-20	2.71426e-18	1.52059e-18	12314/12313/19699/12856/11739/18795/268345/16502/20191/11418/11932/238161/17918/12293/11931/13405/14169/11735/12631/232341/15165/77574/20974/75909/83814/11838/15114/12298/12296/109676/17992/214162/76757/11933/12297/65973/15512/12300/57320/14467/12315/53416/16573/57440/54376/100986/20866/13430/75607	49
BP	GO:0034764	positive regulation of transmembrane transport	70/2384	253/28814	6.3428e-20	2.86475e-18	1.6049e-18	12314/12313/18823/19699/12856/13483/12288/18795/20312/20617/13869/268345/16502/20191/11418/11932/238161/17918/12293/11931/12289/13405/54375/76686/14169/17258/13167/216739/11735/12631/11840/54208/232341/24012/15165/77574/75909/83814/11838/15114/12298/21838/12296/109676/17992/218397/237542/76757/11933/12297/12349/65973/15512/109905/12300/20411/14467/12315/53416/16573/57440/20511/54376/109880/100986…	70
BP	GO:0060079	excitatory postsynaptic potential	40/2384	92/28814	9.64612e-20	4.3242e-18	2.42252e-18	19055/19699/72961/19229/108013/17260/116837/192167/20617/20238/26875/14810/108100/19085/320127/56637/20370/14806/116838/14812/13385/14804/243961/66797/11820/56216/216856/14811/243725/75786/12297/19211/60597/18189/50997/14809/14805/17257/228880/17356	40
BP	GO:0021953	central nervous system neuron differentiation	62/2384	207/28814	1.04851e-19	4.6655e-18	2.61372e-18	15516/13175/18750/24136/11941/22272/18472/105689/72393/13176/20678/15519/235439/17756/19156/13046/58208/22187/13390/14183/68169/18028/14682/19883/57754/78933/12286/13813/76089/94229/14804/14790/18212/14083/13193/70762/18293/12227/19211/20266/56386/18189/20346/328365/15904/15452/243743/110532/13838/16911/11878/384569/20677/233552/20239/12010/67269/13392/114142/15228/252838/110350	62
BP	GO:0010639	negative regulation of organelle organization	88/2384	373/28814	1.19266e-19	5.26787e-18	2.95119e-18	20257/11739/15081/66092/20617/11789/18645/19241/237860/260315/17755/52696/17756/94090/22589/14569/17754/216965/14183/76686/17758/20740/103677/51810/22153/56363/12631/20742/50768/11740/59026/243961/76709/12343/76707/75608/68732/170835/235180/76499/22003/21916/19017/12386/14489/211673/18148/11518/243725/19357/18643/21872/14168/18708/14026/68943/20983/80880/237107/67886/29877/68729/110380/24010/5412…	88
BP	GO:0098742	cell-cell adhesion via plasma-membrane adhesion molecules	63/2384	214/28814	1.42071e-19	6.22936e-18	3.48983e-18	170677/50791/17196/23965/20320/80883/192167/20312/67703/331461/23964/19266/244682/319387/319504/16579/330814/65945/12215/19876/19268/211323/114873/241568/94332/18526/232341/12554/320865/268902/12561/23888/14804/13131/64085/219228/19274/19281/320873/54725/19280/270120/11994/320772/23966/13640/13837/215654/272381/12563/238205/23836/18189/13602/330222/219257/235574/17136/12558/11477/232370/104010/12…	63
BP	GO:0099111	microtubule-based transport	62/2384	209/28814	1.7993e-19	7.83218e-18	4.38777e-18	171567/22223/19419/20655/18472/16561/67166/13426/319613/16560/56455/16783/17755/68566/17756/17918/26395/17754/22187/76686/13518/83767/51810/71514/13424/18039/19290/78933/54160/19324/11820/56444/68196/68724/235180/20869/15114/56350/23859/16593/216344/30957/13427/12121/15481/16572/16573/12217/29819/19726/55978/17257/67269/12540/103583/54161/16568/11776/110350/17762/17760/50850	62
BP	GO:0001558	regulation of cell growth	100/2384	461/28814	2.35297e-19	1.01685e-17	5.69666e-18	56177/14706/19229/11739/18479/20979/116837/18472/15081/15387/14567/13690/17755/52822/20348/238161/17756/11816/20720/56637/12569/11426/67891/65945/116838/23945/211323/12631/14609/17751/12891/11848/12561/108655/20586/13823/18213/14694/16011/83814/76499/14083/20869/19280/12575/13193/68585/216344/217124/14489/18148/13205/382253/14025/13640/12520/14168/12928/239667/21960/20983/11538/76500/320027/20864…	100
BP	GO:0042063	gliogenesis	84/2384	350/28814	2.59073e-19	1.11161e-17	6.22749e-18	18823/26413/19699/15902/19242/22370/20655/18472/29873/20312/20238/104015/227325/19058/14810/20678/11932/19744/12759/20720/26395/67916/19283/12569/12387/13405/15212/13390/18028/13167/211323/226646/17751/13813/11848/13131/66797/20586/18213/11820/18212/14083/13193/68585/19317/171469/20336/17984/23966/22041/19262/75786/20666/16513/11352/19211/18015/56386/16971/12570/12805/328365/15904/13838/17136/541…	84
BP	GO:0051494	negative regulation of cytoskeleton organization	56/2384	176/28814	2.69812e-19	1.14947e-17	6.43963e-18	20257/20617/11789/18645/19241/237860/260315/17755/17756/17754/216965/76686/20740/22153/56363/12631/20742/50768/243961/76709/12343/76707/68732/170835/76499/22003/21916/12386/14489/211673/18148/11518/243725/18643/21872/14168/18708/14026/80880/67886/29877/68729/110380/54126/18706/26401/12345/13548/16800/27360/11519/19240/75339/227753/13829/227634	56
BP	GO:0060999	positive regulation of dendritic spine development	33/2384	65/28814	4.03513e-19	1.70697e-17	9.56287e-18	19699/12323/18472/192167/15387/545156/108100/17118/11816/211323/66713/12631/11840/12914/243961/208922/216856/243725/382253/66923/16443/12361/29819/18483/53872/17257/18481/74143/228880/74006/16975/72162/17356	33
BP	GO:0070588	calcium ion transmembrane transport	76/2384	300/28814	4.74316e-19	1.99246e-17	1.11622e-17	12314/12313/18823/19229/67972/12288/11941/20312/20617/14810/20541/20191/14225/18754/238161/17918/12293/11931/12289/14360/11938/18578/13405/338370/19122/22333/14169/14812/69029/13167/14724/12286/66972/108058/75909/15114/12298/19052/21838/78506/12296/109676/22627/14811/94249/76757/98660/12297/65973/12290/15512/56085/14697/12294/12300/14467/12315/16410/381290/20192/57440/72828/235574/54376/70729/238…	76
BP	GO:0060047	heart contraction	66/2384	238/28814	6.35923e-19	2.65277e-17	1.48614e-17	12314/12313/18750/12288/20655/56543/20541/11957/20191/21833/238161/12293/11931/12289/11938/18578/13405/244431/216033/17258/14609/13819/14387/108058/14042/13383/22003/12296/109676/24052/208727/12671/243764/93686/14681/14168/76757/18708/98660/21823/11549/16480/12290/20510/20266/12315/11928/20346/381290/23980/57440/18706/232975/100986/22290/70729/12540/238871/235281/30948/227753/140492/14775/74006/6…	66
BP	GO:0048488	synaptic vesicle endocytosis	34/2384	70/28814	7.14877e-19	2.94128e-17	1.64777e-17	72961/54525/17957/20979/192167/103967/20617/20404/104015/67300/20977/23969/56807/20616/12330/19056/72685/227801/216856/18717/218038/13429/71770/11461/16443/229227/22318/229521/104069/30948/13430/74006/19877/12484	34
BP	GO:0140238	presynaptic endocytosis	34/2384	70/28814	7.14877e-19	2.94128e-17	1.64777e-17	72961/54525/17957/20979/192167/103967/20617/20404/104015/67300/20977/23969/56807/20616/12330/19056/72685/227801/216856/18717/218038/13429/71770/11461/16443/229227/22318/229521/104069/30948/13430/74006/19877/12484	34
BP	GO:0008380	RNA splicing	91/2384	404/28814	7.45355e-19	3.04582e-17	1.70634e-17	72289/14007/108013/268859/101739/13207/53379/15387/20646/52897/20384/110213/66177/20817/328110/13046/17975/22608/51810/71514/27370/20658/67760/319322/20637/81898/67040/15381/67039/18458/75956/170791/230908/192196/233908/51796/68675/19317/78784/18148/13211/105559/93686/59013/66055/18708/21841/15388/100039795/15481/20383/170771/53817/53861/67684/56195/12696/24010/66492/384569/67332/66880/107686/562…	91
BP	GO:0051648	vesicle localization	58/2384	191/28814	7.65123e-19	3.10547e-17	1.73976e-17	50791/19419/18472/192167/103967/16561/20617/13426/327814/104015/319613/16560/26875/20616/20965/19349/17756/17918/26395/12387/14183/13424/77097/11840/11981/19324/20964/76707/219228/76499/20869/15114/20336/19339/216856/69654/26554/27204/20983/108012/13429/19211/52906/16572/18189/110380/16573/12558/53378/17257/103583/20224/229521/60595/109181/11776/17920/12934	58
BP	GO:0007411	axon guidance	69/2384	258/28814	8.74289e-19	3.52473e-17	1.97464e-17	19699/22152/20320/17260/19277/13840/23964/105689/545156/13839/244682/319504/13176/14009/20348/231876/12569/58208/223435/12215/19876/18028/114873/11735/268902/12561/108655/11820/12933/19274/14042/108699/17967/269116/30957/13640/13837/14026/11785/20266/16572/16971/20564/214968/12570/12805/12168/20346/13800/16573/20358/243743/13643/13838/20430/11878/384569/107515/226251/170822/11787/93691/20356/1522…	69
BP	GO:0097485	neuron projection guidance	69/2384	259/28814	1.09698e-18	4.39303e-17	2.46108e-17	19699/22152/20320/17260/19277/13840/23964/105689/545156/13839/244682/319504/13176/14009/20348/231876/12569/58208/223435/12215/19876/18028/114873/11735/268902/12561/108655/11820/12933/19274/14042/108699/17967/269116/30957/13640/13837/14026/11785/20266/16572/16971/20564/214968/12570/12805/12168/20346/13800/16573/20358/243743/13643/13838/20430/11878/384569/107515/226251/170822/11787/93691/20356/1522…	69
BP	GO:0043087	regulation of GTPase activity	82/2384	345/28814	1.30392e-18	5.18719e-17	2.90599e-17	19229/19091/19419/19276/20655/67839/18472/20312/545156/13839/217692/21844/212307/56508/192197/13196/210293/320127/56637/26395/71310/114713/229877/29809/227801/19414/232341/24012/76089/19417/18213/240057/14694/108699/109934/18212/232227/227937/21838/24001/319934/19418/217869/270162/56784/218397/19387/211673/14683/270163/20194/382253/218038/14681/13640/12928/13837/380711/109905/14697/50779/18015/69…	82
BP	GO:0000375	RNA splicing, via transesterification reactions	72/2384	281/28814	2.04911e-18	7.99286e-17	4.47779e-17	72289/14007/108013/268859/101739/13207/53379/15387/20646/52897/20384/66177/20817/328110/13046/17975/51810/71514/20658/319322/20637/81898/67040/67039/75956/170791/192196/51796/68675/19317/78784/18148/13211/105559/93686/66055/21841/15388/15481/20383/170771/53817/67684/56195/12696/24010/66492/384569/67332/66880/107686/56215/72459/13548/20218/20638/76936/20901/16969/192159/319586/19654/28000/22668/20…	72
BP	GO:0000377	RNA splicing, via transesterification reactions with bulged adenosine as nucleophile	72/2384	281/28814	2.04911e-18	7.99286e-17	4.47779e-17	72289/14007/108013/268859/101739/13207/53379/15387/20646/52897/20384/66177/20817/328110/13046/17975/51810/71514/20658/319322/20637/81898/67040/67039/75956/170791/192196/51796/68675/19317/78784/18148/13211/105559/93686/66055/21841/15388/15481/20383/170771/53817/67684/56195/12696/24010/66492/384569/67332/66880/107686/56215/72459/13548/20218/20638/76936/20901/16969/192159/319586/19654/28000/22668/20…	72
BP	GO:0000398	mRNA splicing, via spliceosome	72/2384	281/28814	2.04911e-18	7.99286e-17	4.47779e-17	72289/14007/108013/268859/101739/13207/53379/15387/20646/52897/20384/66177/20817/328110/13046/17975/51810/71514/20658/319322/20637/81898/67040/67039/75956/170791/192196/51796/68675/19317/78784/18148/13211/105559/93686/66055/21841/15388/15481/20383/170771/53817/67684/56195/12696/24010/66492/384569/67332/66880/107686/56215/72459/13548/20218/20638/76936/20901/16969/192159/319586/19654/28000/22668/20…	72
BP	GO:1903539	protein localization to postsynaptic membrane	30/2384	56/28814	2.24065e-18	8.6836e-17	4.86476e-17	20614/50791/12889/545156/14810/56508/56637/26395/65945/67826/13385/23888/56216/26414/13383/23859/268566/12322/14811/74053/18196/109905/12300/73340/665113/65114/54376/22318/11487/56839	30
BP	GO:0042775	mitochondrial ATP synthesis coupled electron transport	33/2384	68/28814	2.41255e-18	9.24695e-17	5.18036e-17	12861/12857/22272/20617/66576/78330/14004/12858/67264/66945/66416/407785/68197/66218/12859/66694/66152/67273/66414/226646/66445/22273/227197/72900/67530/68943/57320/75406/66052/68375/17995/225887/56428	33
BP	GO:0050684	regulation of mRNA processing	50/2384	150/28814	2.4168e-18	9.24695e-17	5.18036e-17	72289/14007/108013/268859/13207/53379/15387/52897/20817/13046/17975/51810/20658/20637/67040/67039/170791/208922/51796/68675/19317/78784/18148/13211/105559/93686/224903/18789/229709/21841/15388/66660/15481/20383/170771/12696/110532/384569/56215/13548/20218/16969/319586/75553/432508/28000/22668/20462/72162/68955	50
BP	GO:0035637	multicellular organismal signaling	51/2384	157/28814	3.90725e-18	1.4855e-16	8.32209e-17	16508/16490/13483/12288/18479/20655/18472/108073/56543/319504/20541/20273/20191/56508/14167/12293/12289/14806/16531/216033/17258/11735/14609/12286/66797/18213/18212/12298/12296/109676/269116/140723/93686/20269/110876/21960/16480/12290/20266/12300/14799/57440/17136/54376/100986/238871/16536/235281/30948/140492/68667	51
BP	GO:0099601	regulation of neurotransmitter receptor activity	33/2384	69/28814	4.25806e-18	1.60869e-16	9.01225e-17	19699/19229/17260/192167/72555/224997/244310/13385/12631/69635/19417/435145/243961/11820/228836/11838/19418/19017/140723/216856/14811/12300/73340/74513/57320/60597/260297/18189/242667/26556/54376/100986/75785	33
BP	GO:0062237	protein localization to postsynapse	30/2384	57/28814	4.3565e-18	1.63559e-16	9.16297e-17	20614/50791/12889/545156/14810/56508/56637/26395/65945/67826/13385/23888/56216/26414/13383/23859/268566/12322/14811/74053/18196/109905/12300/73340/665113/65114/54376/22318/11487/56839	30
BP	GO:0098930	axonal transport	32/2384	65/28814	4.55483e-18	1.69943e-16	9.52061e-17	22223/20655/18472/16561/67166/319613/16560/68566/17756/17754/13518/13424/18039/78933/56444/68196/68724/235180/15114/23859/216344/30957/16572/16573/12217/17257/67269/103583/16568/11776/17760/50850	32
BP	GO:0099172	presynapse organization	31/2384	61/28814	4.60748e-18	1.70846e-16	9.57122e-17	192167/20617/331461/19266/244682/26875/20616/60367/23888/14804/18213/11820/219228/54725/19280/320772/216856/107932/272381/223254/19211/238205/208643/18189/12217/245446/65114/54126/75409/53378/232370	31
BP	GO:0032414	positive regulation of ion transmembrane transporter activity	45/2384	126/28814	5.62523e-18	2.07305e-16	1.16137e-16	12314/12313/19699/12856/18795/268345/16502/20191/11418/11932/238161/17918/12293/11931/13405/14169/11735/12631/232341/15165/77574/75909/83814/11838/15114/12298/12296/109676/17992/76757/11933/12297/65973/15512/12300/14467/12315/53416/16573/57440/54376/100986/20866/13430/75607	45
BP	GO:0032388	positive regulation of intracellular transport	56/2384	187/28814	6.20264e-18	2.27191e-16	1.27277e-16	15516/26413/18479/75734/52822/69981/20660/68566/192197/17756/56637/14360/12569/19122/18245/17999/19042/13424/11735/18747/11840/22771/50754/77574/76709/16500/230908/235180/20869/66169/22627/216344/70790/13211/66437/12520/18708/12297/65973/16480/12326/170790/16573/71116/22318/17257/20218/12540/20224/16568/432508/21849/108989/19384/74741/218333	56
BP	GO:0034767	positive regulation of ion transmembrane transport	57/2384	193/28814	6.43958e-18	2.3444e-16	1.31339e-16	12314/12313/18823/19699/12856/13483/12288/18795/20312/20617/268345/16502/20191/11418/11932/238161/17918/12293/11931/12289/13405/14169/13167/11735/12631/11840/54208/232341/24012/15165/77574/75909/83814/11838/15114/12298/21838/12296/109676/17992/76757/11933/12297/65973/15512/12300/14467/12315/53416/16573/57440/54376/100986/20866/13430/105722/75607	57
BP	GO:0042773	ATP synthesis coupled electron transport	33/2384	70/28814	7.41819e-18	2.6844e-16	1.50386e-16	12861/12857/22272/20617/66576/78330/14004/12858/67264/66945/66416/407785/68197/66218/12859/66694/66152/67273/66414/226646/66445/22273/227197/72900/67530/68943/57320/75406/66052/68375/17995/225887/56428	33
BP	GO:0051271	negative regulation of cellular component movement	76/2384	314/28814	7.91871e-18	2.84836e-16	1.59572e-16	234593/56177/50791/11815/19091/18183/19242/18795/17260/20312/18645/260315/13869/12317/107831/17684/11932/11816/56637/19876/56363/211323/19272/12631/19270/50768/11848/77569/77574/259302/78771/76707/19274/19281/16011/109934/76499/14083/21838/22003/19017/12512/11852/237542/114715/12928/11819/14026/16480/19211/52662/64652/18015/16971/214968/20346/381290/77044/29876/110532/13838/109880/17257/15184/703…	76
BP	GO:0051656	establishment of organelle localization	92/2384	427/28814	1.03606e-17	3.70453e-16	2.07536e-16	22223/19215/19419/18472/192167/103967/16561/20617/13426/20910/327814/104015/64009/319613/16560/26875/16783/17755/20616/19349/17756/17918/22631/26395/12387/22187/14183/17758/83767/51810/66713/13424/12631/77097/11840/18039/11981/78933/54160/68166/19324/20054/76707/75608/56444/68196/235180/76499/14083/20869/15114/13383/20336/19339/69654/22210/18607/18148/26554/54418/20983/108012/13429/12121/320165/2…	92
BP	GO:0061387	regulation of extent of cell growth	45/2384	128/28814	1.13857e-17	4.04699e-16	2.26722e-16	56177/18479/18472/14567/17755/52822/20348/17756/11816/56637/12569/11426/67891/23945/211323/17751/12561/18213/76499/19280/13193/68585/216344/382253/14025/13640/14168/239667/21960/11538/320027/16971/214968/12168/20346/29869/20358/243743/20430/17136/11302/20356/13430/17762/12934	45
BP	GO:2000300	regulation of synaptic vesicle exocytosis	36/2384	84/28814	1.16031e-17	4.1e-16	2.29692e-16	18191/18750/20979/116837/192167/29873/18645/327814/108073/20977/18754/320127/18751/56637/11938/116838/14823/12298/19339/243764/11549/20983/109905/110784/207227/12361/109880/215449/23821/242443/78808/268934/14299/74006/17920/16510	36
BP	GO:0043524	negative regulation of neuron apoptotic process	56/2384	190/28814	1.38813e-17	4.87632e-16	2.73183e-16	18546/15516/19229/17260/20655/20312/20617/20910/108073/72393/14810/170719/11816/14360/19283/14806/13390/68169/14751/17748/18039/17751/13002/12286/11848/110886/240057/18212/19017/18607/18148/228361/19141/15505/21672/14402/68943/12227/16476/11538/20510/20656/57320/16971/16443/216439/67579/234734/17136/18706/11798/109880/17257/104069/56086/19877	56
BP	GO:0021954	central nervous system neuron development	38/2384	94/28814	1.61872e-17	5.65329e-16	3.16711e-16	15516/13175/18750/24136/22272/18472/105689/13176/15519/17756/22187/14183/68169/18028/14682/78933/76089/94229/14790/18212/14083/13193/70762/18293/12227/19211/20266/56386/20346/328365/15452/243743/110532/13838/11878/384569/67269/15228	38
BP	GO:2000146	negative regulation of cell motility	74/2384	305/28814	1.85733e-17	6.44911e-16	3.61294e-16	234593/56177/50791/11815/19091/18183/19242/18795/17260/20312/18645/260315/13869/12317/107831/17684/11932/11816/56637/19876/56363/211323/19272/12631/19270/50768/11848/77569/77574/259302/78771/76707/19274/19281/16011/109934/76499/14083/21838/22003/19017/12512/11852/237542/114715/12928/11819/14026/16480/19211/52662/64652/18015/16971/214968/20346/381290/77044/29876/110532/13838/109880/17257/15184/703…	74
BP	GO:0030336	negative regulation of cell migration	72/2384	292/28814	1.97538e-17	6.81959e-16	3.82049e-16	234593/56177/50791/11815/19091/18183/19242/18795/17260/20312/18645/260315/13869/12317/107831/17684/11932/11816/56637/19876/56363/211323/19272/19270/50768/11848/77569/77574/259302/78771/76707/19274/19281/16011/109934/76499/14083/21838/22003/19017/12512/11852/237542/114715/11819/14026/16480/19211/52662/64652/18015/16971/214968/20346/381290/77044/29876/110532/13838/109880/17257/15184/70300/338366/11…	72
BP	GO:0048168	regulation of neuronal synaptic plasticity	33/2384	72/28814	2.16984e-17	7.44812e-16	4.17261e-16	26562/12323/13653/20320/108071/116837/20617/545156/20972/20977/14810/72555/56637/14806/14812/13385/94229/19417/435145/20964/11820/240057/11838/19339/12322/14811/214162/20203/16513/20983/18015/14805/140492	33
BP	GO:0040013	negative regulation of locomotion	79/2384	340/28814	2.27313e-17	7.75833e-16	4.3464e-16	234593/56177/50791/11815/19091/18183/19242/18795/108071/17260/20312/18645/260315/13869/12317/107831/20348/17684/11932/11816/56637/19876/56363/211323/19272/12631/19270/50768/11848/268902/77569/77574/259302/78771/76707/19274/19281/16011/109934/76499/14083/21838/22003/19017/12512/11852/237542/114715/12928/11819/14026/16480/19211/52662/64652/18015/16971/214968/20346/381290/77044/29876/20358/110532/13…	79
BP	GO:0051261	protein depolymerization	44/2384	125/28814	2.47329e-17	8.39383e-16	4.70242e-16	20257/11789/20404/104015/260315/56471/17755/17756/17754/216965/72685/20740/12631/20742/76709/12343/76707/68732/76499/210356/22003/21916/14489/11518/14168/14026/65973/194401/15481/67886/29877/110380/20262/18706/22388/12345/16800/27360/20356/11519/75339/227753/13829/227634	44
BP	GO:0032886	regulation of microtubule-based process	68/2384	268/28814	3.12759e-17	1.05547e-15	5.91302e-16	20257/18479/18472/20617/11789/27050/260315/67300/56471/16783/17755/212307/68566/17756/56637/12569/54375/17754/11426/216965/76686/13518/51810/22153/13424/83679/14677/11848/14544/76707/75608/170835/235180/76499/20869/15114/18148/13640/15505/14168/13837/75786/100732/13494/12121/320165/67886/29877/68729/20262/54126/56430/68942/19878/17257/12345/100986/13548/16800/102693/13728/16568/108989/17762/22763…	68
BP	GO:0048675	axon extension	47/2384	142/28814	3.43169e-17	1.15163e-15	6.45171e-16	56177/15516/13175/319974/18479/18472/14567/17755/15519/52822/20348/17756/11816/56637/12569/11426/67891/23945/211323/17751/12561/18213/76499/19280/13193/68585/216344/17984/382253/239667/21960/11538/16971/20564/214968/12168/20346/29869/20358/243743/20430/17136/11302/20356/13430/17762/12934	47
BP	GO:0048259	regulation of receptor-mediated endocytosis	44/2384	126/28814	3.49859e-17	1.16756e-15	6.54092e-16	50791/18750/22370/17957/54609/15387/20404/104015/18195/19058/73094/23969/20616/12759/69727/72685/17999/13385/211323/11840/11820/11838/269774/15114/232227/216344/12512/67979/18717/22041/27418/12121/52906/16410/72238/20239/53378/12010/229521/16568/117148/13430/18222/227333	44
BP	GO:0051963	regulation of synapse assembly	43/2384	121/28814	3.77863e-17	1.25404e-15	7.02545e-16	18750/320840/243499/17260/210933/192167/20617/331461/19266/217692/319387/14810/107831/11418/56637/330814/65945/60367/23888/14804/64085/18213/11820/18212/14083/19280/320772/216856/243725/242384/13640/18708/272381/11538/223254/238205/208643/18189/245446/29819/75409/232370/16981	43
BP	GO:0021549	cerebellum development	41/2384	111/28814	4.12192e-17	1.36046e-15	7.62163e-16	11941/22272/72393/235439/233878/20720/19156/26395/12569/20370/16001/68703/19883/57754/12286/14804/13131/66797/15114/19280/11990/18293/12928/67199/14402/11352/78286/14828/20318/18189/12570/12805/234734/22026/20239/17257/67269/114142/93688/69539/71365	41
BP	GO:0034249	negative regulation of cellular amide metabolic process	60/2384	219/28814	4.64604e-17	1.52507e-15	8.54379e-16	56177/18750/22121/27050/12317/20660/11816/12759/11991/13046/17975/19122/20168/22608/51810/233744/69635/18458/213988/67869/14694/16011/208922/230908/229663/13209/18212/15114/80912/68585/19317/218693/13211/13205/21841/12227/100568459/26383/22057/231464/104001/67579/19878/217351/74326/53872/319817/107508/72587/16201/30948/72068/108989/67710/234594/233833/19877/72162/104625/24127	60
BP	GO:0010769	regulation of cell morphogenesis involved in differentiation	43/2384	122/28814	5.372e-17	1.75378e-15	9.8251e-16	19699/12323/18472/29873/331461/19266/545156/12317/108100/17118/19268/66713/13047/76709/68732/14083/216344/20194/382253/13640/12928/665113/12361/29819/13838/18606/53872/109880/12540/18481/60595/22129/74143/17344/13430/13829/18222/74006/16975/67287/68750/72162/17356	43
BP	GO:0030902	hindbrain development	53/2384	178/28814	6.24487e-17	2.02773e-15	1.13598e-15	11941/22272/72393/14810/235439/233878/11932/20720/19156/26395/12569/12387/20370/16001/68703/18028/19883/57754/50768/12286/14804/13131/66797/20586/15114/19280/11990/171469/12386/93686/18293/12928/67199/14402/11352/78286/14828/20318/52906/18189/12570/12805/68151/234734/22026/20239/17257/67269/114142/11909/93688/69539/71365	53
BP	GO:0008090	retrograde axonal transport	19/2384	24/28814	7.24082e-17	2.33847e-15	1.31007e-15	20655/18472/16561/16560/68566/17754/13518/13424/18039/78933/56444/15114/23859/16572/16573/12217/17257/67269/103583	19
BP	GO:0016311	dephosphorylation	79/2384	347/28814	7.90459e-17	2.53919e-15	1.42251e-15	12314/19055/12313/50791/15516/320472/229791/19046/19276/17260/54401/19277/19266/237860/51792/104015/100072/19058/234515/19275/72930/67916/19283/19056/74585/72685/19042/22027/19268/75769/19272/19270/19258/50768/19274/19281/242083/170835/20869/19280/19052/68991/22627/217124/228361/56205/52036/19262/19045/320717/68943/19043/26936/17931/18218/19211/107895/26931/12315/72828/56405/235542/14678/19878/19…	79
BP	GO:0072594	establishment of protein localization to organelle	90/2384	426/28814	8.61534e-17	2.75278e-15	1.54217e-15	19055/15516/11815/26413/13207/75734/19058/16783/20191/15519/19349/20660/12759/22631/72930/69276/11426/17999/11983/15525/12631/18412/22771/50754/12468/75608/230908/12575/66169/19052/15502/71175/76161/12469/140723/70790/18769/66437/15505/67437/67067/18708/93757/30055/12461/68943/16480/12465/14828/15481/15275/12462/12300/20661/18015/56417/230673/83946/20813/28185/54376/12492/18767/76976/106042/67952…	90
BP	GO:0019646	aerobic electron transport chain	28/2384	54/28814	9.48772e-17	2.99511e-15	1.67793e-15	12861/12857/22272/66576/12858/67264/66945/66416/407785/68197/66218/12859/66694/66152/67273/226646/66445/22273/227197/72900/67530/68943/57320/75406/66052/68375/17995/225887	28
BP	GO:0006605	protein targeting	69/2384	280/28814	9.49448e-17	2.99511e-15	1.67793e-15	18479/22628/192167/54401/14567/75734/20972/26422/15519/19349/20660/12759/22631/14360/72930/12569/69276/11426/19122/17999/11983/15525/11735/54208/108155/50754/77574/76709/75608/16500/15114/66169/20336/22630/22627/66437/67437/67067/93757/12297/30055/68943/20510/14828/15481/12300/20661/20813/28185/54376/12492/76976/59079/67952/66624/218035/72587/223696/224727/13829/11776/17920/66384/74741/21854/1715…	69
BP	GO:0045664	regulation of neuron differentiation	63/2384	241/28814	9.52331e-17	2.99511e-15	1.67793e-15	18546/18514/15902/17260/22628/192167/16210/21413/21858/12317/21844/17755/56710/20678/56637/70834/58208/13405/13390/17977/12704/11848/13131/11820/21406/27528/13209/235180/68585/171469/11906/30957/14025/58198/17268/215378/20666/11785/19211/208643/69807/21417/50779/18015/15904/225164/17136/233552/12010/13392/16800/15228/22129/74143/30948/28000/240843/75104/18222/269784/12934/19877/12484	63
BP	GO:0048511	rhythmic process	73/2384	307/28814	9.8701e-17	3.08801e-15	1.72997e-15	16508/16490/19215/15902/13653/19242/19046/192167/13207/105689/14810/19275/11991/56637/12569/16001/16531/94275/51810/71514/14812/19883/108155/50754/12914/59026/66797/18213/14694/230908/18212/21969/26414/232087/19017/11906/14811/13211/20185/214162/252870/50758/16601/19045/14402/101476/17978/239188/19211/13170/15904/11911/18606/19878/66108/107515/13548/103583/99586/20893/18626/242443/225876/53376/22…	73
BP	GO:0043484	regulation of RNA splicing	50/2384	163/28814	1.20811e-16	3.74079e-15	2.09568e-15	72289/14007/108013/268859/13207/53379/15387/52897/20384/110213/13046/17975/51810/27370/20658/67760/20637/67040/67039/170791/233908/51796/68675/19317/78784/18148/105559/93686/59013/18708/21841/15388/100039795/15481/20383/170771/56195/12696/384569/56215/13548/20218/16969/319586/28000/12747/22668/20462/54633/68955	50
BP	GO:0050768	negative regulation of neurogenesis	50/2384	163/28814	1.20811e-16	3.74079e-15	2.09568e-15	19055/17196/15902/19242/14567/56710/52822/20348/20660/17756/56637/12569/12387/13390/17751/12704/76089/13131/18213/240057/14083/19280/21838/68585/171469/14025/14168/239667/21960/20666/20983/19211/320027/18015/214968/20346/29869/22629/15904/20358/13643/17136/11302/12010/17257/13392/16800/20481/20356/12484	50
BP	GO:0010770	positive regulation of cell morphogenesis involved in differentiation	39/2384	104/28814	1.31093e-16	4.03834e-15	2.26237e-15	19699/12323/18472/29873/331461/19266/545156/12317/108100/17118/19268/66713/13047/76709/68732/216344/20194/382253/12928/665113/12361/29819/13838/18606/53872/109880/12540/18481/74143/17344/13430/13829/18222/74006/16975/67287/68750/72162/17356	39
BP	GO:0031333	negative regulation of protein-containing complex assembly	48/2384	152/28814	1.34368e-16	4.1181e-15	2.30706e-15	20257/22121/16210/20617/18645/20910/19241/237860/22334/21833/20660/17756/94090/12759/56637/76686/20740/19042/22153/12631/20742/76709/12343/68732/170835/22003/21916/14489/211673/11518/13205/18643/14026/52662/80880/65114/16911/54126/12345/13548/16800/27360/12540/11519/19240/75339/227753/13829	48
BP	GO:0019932	second-messenger-mediated signaling	73/2384	309/28814	1.43497e-16	4.37557e-15	2.4513e-15	12314/19055/19229/19091/14816/108071/23964/13839/100072/268345/19058/15254/20541/207565/20191/54195/238161/11816/11931/56637/12289/11938/13405/19056/74585/11517/330814/19122/68169/210044/51799/211323/17748/12554/76089/14677/11514/17750/80795/11820/52589/53901/18212/17967/109676/24052/20336/26557/217124/208727/12671/22210/14683/243725/66437/11538/17237/217340/381290/23980/67252/23984/238871/215999…	73
BP	GO:0022037	metencephalon development	43/2384	125/28814	1.50383e-16	4.55314e-15	2.55077e-15	11941/22272/72393/14810/235439/233878/20720/19156/26395/12569/20370/16001/68703/19883/57754/12286/14804/13131/66797/15114/19280/11990/18293/12928/67199/14402/11352/78286/14828/20318/18189/12570/12805/234734/22026/20239/17257/67269/114142/11909/93688/69539/71365	43
BP	GO:0072384	organelle transport along microtubule	35/2384	85/28814	1.50836e-16	4.55314e-15	2.55077e-15	22223/19419/18472/16561/13426/319613/16560/16783/17755/17756/26395/22187/83767/13424/18039/78933/54160/19324/56444/68196/235180/20869/15114/12121/16572/16573/17257/67269/12540/103583/54161/11776/17762/17760/50850	35
BP	GO:0043161	proteasome-mediated ubiquitin-dependent protein catabolic process	90/2384	430/28814	1.58832e-16	4.77052e-15	2.67256e-15	15516/54609/80890/18521/12317/269523/14198/94090/12759/56637/12330/12387/17754/68795/226757/17999/53323/22027/56438/20747/19182/66105/56736/66244/108155/23806/50754/59026/11836/26965/108660/214931/14694/19179/83814/108159/225131/22210/26554/252870/207304/414872/50758/56486/66799/329152/56085/14828/26446/23802/26931/57320/22214/170737/63958/68135/15204/56469/28075/81004/17463/26442/14897/74125/533…	90
BP	GO:0031623	receptor internalization	45/2384	137/28814	2.22904e-16	6.66162e-15	3.73199e-15	20614/50791/14800/17957/54609/103967/20617/20404/104015/18195/67300/19058/23969/68566/69727/17999/13385/211323/11840/14784/11820/11838/15114/232227/140723/12512/67979/18717/68421/12520/27418/13429/52906/12300/14799/16971/71770/72238/54376/20239/53378/117148/13430/18222/17920	45
BP	GO:0051056	regulation of small GTPase mediated signal transduction	61/2384	233/28814	2.70134e-16	8.03313e-15	4.50035e-15	19699/19419/319974/21858/217692/212307/11816/320127/26395/11517/72729/114713/227801/19876/211323/19414/108155/50768/234353/19417/108058/240057/108699/232227/71302/19418/68585/56784/73728/211673/260299/26554/12928/56486/11549/11352/380711/226751/75547/18015/241308/16410/215821/20262/12558/70727/26921/104418/59079/16800/71704/78255/13430/236920/75104/19762/107746/192662/18129/227743/75415	61
BP	GO:0031647	regulation of protein stability	73/2384	313/28814	2.99718e-16	8.82551e-15	4.94426e-15	15516/20617/18645/20910/12317/16783/15519/11932/12759/11931/67916/19122/14682/50884/17751/50754/12468/12914/18099/230908/83814/269774/66169/109676/12469/68585/216344/70790/22210/18148/20185/30957/18643/26554/20602/252870/12520/57775/18708/11933/80985/12461/68943/65973/11785/12465/19211/15481/12462/57320/19035/237107/65114/13838/20677/378702/12539/170822/103583/11787/56351/65019/100226/53376/22472…	73
BP	GO:1901653	cellular response to peptide	73/2384	313/28814	2.99718e-16	8.82551e-15	4.94426e-15	67972/18750/18795/18479/108071/22628/98415/11789/15387/15370/79221/20660/17918/12293/17118/18751/56637/14360/12387/16001/19122/229877/18746/22608/19268/12631/14609/14784/98496/108155/12286/109241/11514/11820/14083/12322/19387/19141/66437/68421/237542/12928/229709/18708/19262/12349/19211/20383/23797/20411/75747/16971/83946/13838/20430/14678/19878/22318/18718/19328/232975/16800/65019/107508/74143/1…	73
BP	GO:0051961	negative regulation of nervous system development	50/2384	167/28814	3.65703e-16	1.0716e-14	6.00335e-15	19055/17196/15902/19242/14567/56710/52822/20348/20660/17756/56637/12569/12387/13390/17751/12704/76089/13131/18213/240057/14083/19280/21838/68585/171469/14025/14168/239667/21960/20666/20983/19211/320027/18015/214968/20346/29869/22629/15904/20358/13643/17136/11302/12010/17257/13392/16800/20481/20356/12484	50
BP	GO:0003012	muscle system process	89/2384	430/28814	4.799e-16	1.3994e-14	7.83975e-15	12314/19055/12313/19091/67972/18750/11739/12288/18479/17260/20655/56543/11534/20541/20191/15370/17993/14225/238161/12293/11931/56637/407785/12289/26395/11938/18578/13405/16531/216033/229877/17258/268860/14387/11848/108655/14790/108058/68196/16011/14083/13383/22003/12296/21916/109676/24052/14886/14489/208727/12671/243764/14168/98660/234214/11549/16480/11785/20266/75547/53817/12315/11928/381290/201…	89
BP	GO:0110053	regulation of actin filament organization	67/2384	276/28814	5.94086e-16	1.724e-14	9.65823e-15	19229/320472/18479/20312/18645/19241/237860/108100/18754/20740/16423/83767/108686/56363/50884/12631/76884/11840/14784/20742/50768/11848/77569/243961/76709/12343/76707/68732/76499/13383/22003/21916/101314/12386/218397/14489/211673/11518/243725/18643/20194/21872/18708/14026/329165/80880/110380/20430/18706/19878/26401/22388/109880/12345/27360/12540/207278/20356/18481/11519/19240/75339/30948/68089/22…	67
BP	GO:0021543	pallium development	49/2384	163/28814	6.0146e-16	1.737e-14	9.7311e-15	19699/18795/24136/22272/218194/18472/67703/15387/13839/14810/56637/13046/12569/12387/13390/19876/13813/11848/13131/228662/18212/19280/13193/68585/22627/76510/70762/18293/14168/12928/12227/19211/320165/18015/12570/328365/15904/70223/13865/11878/12558/13392/12032/16568/15228/16975/20462/15182/17356	49
BP	GO:0010721	negative regulation of cell development	56/2384	206/28814	7.43752e-16	2.13766e-14	1.19757e-14	19055/17196/15902/19242/14567/56710/52822/20348/20660/17756/56637/12569/12387/13390/17751/12704/76089/50754/13131/18213/240057/14083/19280/21838/68585/171469/14025/13640/14168/239667/21960/20666/20983/19211/320027/18015/214968/20346/29869/22629/15904/20358/13643/17136/11302/12010/17257/13392/16800/20378/20481/20356/60595/22129/13829/12484	56
BP	GO:1904064	positive regulation of cation transmembrane transport	50/2384	170/28814	8.17063e-16	2.33719e-14	1.30935e-14	12314/12313/18823/19699/13483/12288/18795/20312/20617/268345/16502/20191/11418/11932/238161/12293/11931/12289/13405/14169/13167/11735/12631/11840/232341/24012/15165/75909/83814/11838/15114/12298/21838/12296/109676/76757/11933/12297/65973/15512/12300/14467/12315/16573/57440/54376/100986/20866/13430/75607	50
BP	GO:0051932	synaptic transmission, GABAergic	29/2384	62/28814	9.51632e-16	2.70922e-14	1.51777e-14	170571/14406/18479/14394/192167/20910/13869/14407/18754/69727/13167/232333/66797/110886/15114/12725/216856/14402/14395/12349/11549/13429/19211/64652/18015/16573/14805/232370/14397	29
BP	GO:0050821	protein stabilization	54/2384	195/28814	1.02598e-15	2.90711e-14	1.62863e-14	15516/18645/20910/12317/16783/15519/11932/12759/11931/67916/14682/50884/17751/50754/12468/18099/269774/109676/12469/68585/216344/22210/18148/20185/30957/18643/20602/252870/57775/18708/11933/80985/12461/68943/11785/12465/19211/12462/57320/19035/13838/20677/12539/170822/11787/56351/65019/100226/53376/224727/12464/74838/21372/52838	54
BP	GO:0051592	response to calcium ion	43/2384	131/28814	1.05576e-15	2.97745e-14	1.66804e-14	12314/19055/12313/74020/54525/16477/20979/17260/192167/14567/20191/11991/78830/16531/17258/232341/15165/12891/11514/66972/11820/16500/233908/14281/54524/16478/19141/11518/229709/65973/20983/18575/16476/12315/18189/29876/66871/26556/109880/229521/20866/13829/16510	43
BP	GO:0010001	glial cell differentiation	64/2384	259/28814	1.06205e-15	2.98119e-14	1.67013e-14	18823/26413/19699/15902/19242/22370/20655/29873/227325/19058/20678/19744/12759/20720/26395/67916/19283/12387/13405/13390/18028/211323/17751/13813/11848/13131/66797/20586/18213/11820/18212/68585/19317/171469/20336/23966/19262/75786/20666/16513/11352/19211/18015/56386/16971/12805/15904/13838/17136/20677/18606/12558/22388/17257/13392/20481/12799/232232/30948/28000/15182/17153/17356/19271	64
BP	GO:0099054	presynapse assembly	27/2384	54/28814	1.10945e-15	3.09976e-14	1.73656e-14	192167/20617/331461/19266/244682/26875/60367/23888/14804/18213/11820/219228/54725/19280/320772/216856/272381/223254/19211/238205/208643/18189/12217/245446/75409/53378/232370	27
BP	GO:1901879	regulation of protein depolymerization	36/2384	95/28814	1.30573e-15	3.63125e-14	2.03431e-14	20257/11789/260315/17755/17756/17754/216965/20740/12631/20742/76709/12343/76707/68732/76499/22003/21916/14489/11518/14168/14026/65973/67886/29877/110380/18706/22388/12345/16800/27360/20356/11519/75339/227753/13829/227634	36
BP	GO:0051924	regulation of calcium ion transport	68/2384	287/28814	1.33962e-15	3.70834e-14	2.0775e-14	12314/12313/18823/19229/67972/12288/11941/20312/20617/14810/20541/20191/14225/110213/18754/238161/17918/12293/11931/12289/14360/12387/18578/13405/11517/19122/22333/14169/13167/14609/12286/11848/108058/75909/15114/12298/19052/21838/12296/109676/26557/22627/12322/14681/76757/98660/12297/319984/65973/15512/56085/14697/14467/12315/67887/12361/57440/72828/26556/14678/70729/238871/67704/20866/53376/309…	68
BP	GO:0042176	regulation of protein catabolic process	83/2384	393/28814	1.39217e-15	3.83612e-14	2.14908e-14	15516/19229/54609/20617/11789/105689/18195/21858/107831/15519/269523/19349/20660/14198/11816/12759/20720/56637/14360/54375/17754/224997/22187/114128/18245/17999/53323/11983/56438/211323/14609/18747/56736/78933/108155/23806/50754/59026/11836/338352/11820/14694/83814/14083/225131/19052/14811/252870/414872/12520/54418/56486/329152/56085/19211/69807/57320/16971/216439/68135/56469/65114/13838/28075/23…	83
BP	GO:1901880	negative regulation of protein depolymerization	33/2384	81/28814	1.60756e-15	4.4094e-14	2.47025e-14	20257/11789/260315/17755/17756/17754/216965/20740/12631/20742/76709/12343/76707/68732/76499/22003/21916/14489/11518/14168/14026/67886/29877/110380/18706/12345/16800/27360/11519/75339/227753/13829/227634	33
BP	GO:1903305	regulation of regulated secretory pathway	52/2384	185/28814	1.76198e-15	4.81101e-14	2.69524e-14	18191/18750/54525/20979/116837/192167/29873/18645/20910/327814/108073/16783/20977/56807/18754/94090/320127/18751/56637/11938/116838/11840/14823/12286/16500/109934/12298/54524/19339/18607/243764/11549/20983/109905/110784/12570/207227/12361/14678/27062/22318/109880/215449/229521/23821/242443/78808/268934/14299/74006/17920/16510	52
BP	GO:0031110	regulation of microtubule polymerization or depolymerization	36/2384	96/28814	1.92369e-15	5.22879e-14	2.92929e-14	20257/18479/20617/11789/27050/260315/56471/17755/212307/17756/17754/216965/76686/13518/22153/83679/14544/76707/170835/76499/14168/75786/100732/13494/67886/29877/20262/54126/56430/17257/12345/100986/13548/16800/17762/227634	36
BP	GO:0035725	sodium ion transmembrane transport	46/2384	150/28814	2.00574e-15	5.42724e-14	3.04047e-14	18795/243616/20541/20273/11418/14167/11932/11931/13405/338370/54403/14169/17999/11735/11840/232341/232333/15165/108058/83814/21366/229706/94249/20269/14168/110876/98660/11933/329152/20266/74513/53416/11928/381290/22629/16573/331004/232975/235281/13430/83997/20496/68667/75785/105722/75607	46
BP	GO:0043113	receptor clustering	32/2384	77/28814	2.16573e-15	5.83388e-14	3.26828e-14	171567/50791/19699/19242/243499/18479/192167/242274/11816/14806/14812/13385/14658/12286/240057/13383/236915/21838/23859/268566/216856/12520/234214/53310/26570/20411/18190/18189/12558/14809/227753/67830	32
BP	GO:0048024	regulation of mRNA splicing, via spliceosome	39/2384	112/28814	2.39441e-15	6.39255e-14	3.58126e-14	72289/14007/108013/268859/13207/53379/15387/52897/13046/17975/51810/20658/20637/67040/67039/170791/51796/68675/19317/78784/18148/105559/93686/21841/15388/15481/20383/170771/12696/384569/56215/13548/20218/16969/319586/28000/22668/20462/68955	39
BP	GO:1905477	positive regulation of protein localization to membrane	39/2384	112/28814	2.39441e-15	6.39255e-14	3.58126e-14	269109/13483/19242/18479/75734/17918/14360/12569/19122/76686/13385/11735/18412/20742/77574/76709/16500/14694/53328/76499/13383/217124/216856/66437/12520/13837/12297/12300/20411/16971/71770/18189/381290/16573/235574/74205/117148/67830/74741	39
BP	GO:0016570	histone modification	96/2384	495/28814	2.67406e-15	7.10756e-14	3.98182e-14	319974/18750/20617/216848/79221/22589/18751/12387/17977/71514/69188/17751/216850/108155/13016/13813/54169/108829/12914/74026/59026/212391/20586/11820/225131/71175/234135/57261/70790/208727/22210/20185/214162/20602/252870/77305/18193/74022/76719/107932/216825/68943/192195/11785/70122/231051/69726/19646/229542/57320/20587/11461/68729/73251/77683/81004/239510/14897/107823/17257/76246/15184/22378/222…	96
BP	GO:0002028	regulation of sodium ion transport	36/2384	97/28814	2.81671e-15	7.45374e-14	4.17576e-14	18795/20541/432450/14167/11932/11931/20720/13405/14169/17999/11735/11840/232341/108058/83814/14683/14168/229709/98660/11933/329152/20266/23797/74513/53416/11928/12805/381290/22629/16573/18626/235281/13430/83997/75785/75607	36
BP	GO:0051651	maintenance of location in cell	58/2384	225/28814	3.07801e-15	8.10949e-14	4.54313e-14	12314/12313/19229/103172/18472/20312/20617/19241/64009/20541/20191/14225/14319/20660/18754/238161/17918/11816/13405/14325/51810/108686/13167/11735/14609/14387/14724/66972/108058/15114/21838/109676/19387/18643/76757/68943/65973/26936/68379/14828/15275/22166/57320/12315/16410/20192/72828/107566/14809/100986/238871/19240/16438/227753/11776/67830/19762/233833	58
BP	GO:0031334	positive regulation of protein-containing complex assembly	55/2384	206/28814	3.13582e-15	8.22572e-14	4.60824e-14	12424/19229/18479/116837/20617/11789/18645/27050/260315/17755/108100/15519/20616/269523/18754/68566/13196/12759/56637/211323/50884/14784/83679/11848/14086/76709/14544/68732/14694/13383/101314/228361/13205/18643/75786/14026/13494/208643/13854/57320/237107/56430/26401/17257/71902/216742/100986/207278/215449/30948/17762/67089/14084/218333/12484	55
BP	GO:0099084	postsynaptic specialization organization	24/2384	44/28814	3.25983e-15	8.51384e-14	4.76965e-14	19699/192167/19266/217692/12631/14804/66797/18213/240057/54725/19280/236915/216856/272381/19211/15481/73340/18190/210274/18189/12558/104418/18222/228880	24
BP	GO:0030516	regulation of axon extension	39/2384	113/28814	3.36644e-15	8.7542e-14	4.90431e-14	56177/18479/18472/14567/17755/52822/20348/17756/11816/56637/12569/11426/67891/23945/211323/17751/12561/18213/76499/19280/68585/216344/382253/239667/21960/11538/16971/214968/12168/20346/20358/243743/20430/17136/11302/20356/13430/17762/12934	39
BP	GO:1904375	regulation of protein localization to cell periphery	44/2384	141/28814	3.99925e-15	1.03549e-13	5.80108e-14	50791/12323/269109/13483/545156/67300/56508/17918/56637/56374/26395/19122/76686/18412/20742/98496/14677/23888/108058/14694/53328/13383/12322/217124/207304/13837/18708/109905/12300/20411/16971/18189/665113/11461/381290/12325/16573/235574/74205/53612/11487/226849/18222/67830	44
BP	GO:1903522	regulation of blood circulation	64/2384	266/28814	4.18698e-15	1.07945e-13	6.04734e-14	12314/12313/67972/18750/12288/20312/56543/20541/11957/20191/21833/11418/238161/12293/11931/12289/26395/11938/18578/13405/216033/17258/23945/14609/13819/14387/11848/11820/13383/22003/12296/109676/208727/12671/243764/93686/14681/14168/18708/98660/21823/11549/16480/12290/20510/20266/12315/11928/12168/20346/381290/23980/57440/100986/240672/70729/27360/238130/238871/235281/30948/140492/68667/12287	64
BP	GO:0033157	regulation of intracellular protein transport	58/2384	227/28814	4.71218e-15	1.20966e-13	6.7768e-14	15516/11815/26413/18479/14567/75734/52822/69981/20660/192197/56637/14360/12569/19122/18245/19042/11983/11735/18747/22771/108155/50754/217378/77574/76709/16500/230908/66169/19052/22627/70790/19387/18769/66437/12520/18708/12297/68943/65973/16480/20510/12326/22166/57320/18015/16573/22318/18767/12540/54198/20224/16568/21849/108989/19384/13829/74741/218333	58
BP	GO:0007623	circadian rhythm	57/2384	221/28814	5.18583e-15	1.32559e-13	7.42624e-14	16508/16490/19215/15902/13653/19046/192167/13207/105689/11991/56637/16531/94275/51810/71514/19883/108155/50754/59026/66797/18213/230908/18212/21969/26414/232087/19017/11906/13211/20185/214162/252870/50758/19045/14402/17978/19211/13170/15904/11911/19878/66108/107515/13548/103583/99586/20893/18626/225876/53376/22215/353187/13194/12953/12234/15182/19377	57
BP	GO:0032272	negative regulation of protein polymerization	33/2384	84/28814	5.74456e-15	1.46219e-13	8.19151e-14	20257/20617/18645/19241/237860/22334/17756/76686/20740/22153/12631/20742/76709/12343/68732/170835/22003/21916/14489/211673/11518/18643/14026/80880/54126/12345/13548/27360/11519/19240/75339/227753/13829	33
BP	GO:0051650	establishment of vesicle localization	49/2384	172/28814	6.3662e-15	1.61358e-13	9.03964e-14	19419/18472/192167/103967/16561/20617/13426/327814/104015/319613/16560/26875/20616/19349/17756/17918/26395/12387/14183/13424/77097/11840/11981/19324/76707/76499/20869/15114/20336/19339/69654/26554/20983/108012/13429/52906/16572/110380/16573/53378/17257/103583/20224/229521/60595/109181/11776/17920/12934	49
BP	GO:0008016	regulation of heart contraction	53/2384	197/28814	7.04424e-15	1.77793e-13	9.96039e-14	12314/12313/18750/12288/56543/20541/11957/20191/21833/238161/12293/11931/12289/11938/18578/13405/216033/17258/14609/13819/14387/13383/22003/12296/109676/208727/12671/243764/93686/14681/14168/18708/98660/21823/11549/16480/12290/20510/20266/12315/11928/20346/381290/23980/57440/100986/70729/238871/235281/30948/140492/68667/12287	53
BP	GO:0090150	establishment of protein localization to membrane	62/2384	257/28814	9.80931e-15	2.46546e-13	1.38121e-13	20614/12889/18479/14567/75734/18195/15519/19349/14360/12569/69276/11426/19122/65945/67826/15525/11735/54208/54411/20742/108155/77574/76709/75608/56216/16500/14694/69683/26414/20336/67979/66437/74053/67437/67067/12297/30055/18196/20510/14828/12300/65114/52250/235574/20813/56430/22318/109880/74205/56428/70231/223696/224727/13829/73024/66384/74741/17153/225362/17356/17938/12484	62
BP	GO:1903169	regulation of calcium ion transmembrane transport	49/2384	174/28814	1.04769e-14	2.62227e-13	1.46906e-13	12314/12313/18823/19229/12288/20312/20617/20541/20191/14225/18754/238161/17918/12293/11931/12289/14360/18578/13405/19122/22333/14169/13167/12286/108058/75909/15114/12298/19052/21838/12296/109676/22627/76757/98660/12297/65973/15512/56085/14697/14467/12315/57440/72828/70729/238871/67704/20866/30948	49
BP	GO:0010257	NADH dehydrogenase complex assembly	27/2384	58/28814	1.07749e-14	2.67458e-13	1.49836e-13	66377/69875/66046/67264/17993/68198/407785/68197/68342/66218/67273/66414/226646/66091/66916/68202/227197/17991/104130/70316/54405/66495/75406/68375/67130/66108/225887	27
BP	GO:0032981	mitochondrial respiratory chain complex I assembly	27/2384	58/28814	1.07749e-14	2.67458e-13	1.49836e-13	66377/69875/66046/67264/17993/68198/407785/68197/68342/66218/67273/66414/226646/66091/66916/68202/227197/17991/104130/70316/54405/66495/75406/68375/67130/66108/225887	27
BP	GO:0000380	alternative mRNA splicing, via spliceosome	31/2384	76/28814	1.104e-14	2.72911e-13	1.52891e-13	72289/14007/108013/268859/13207/52897/13046/51810/71514/67040/67039/68675/78784/13211/105559/93686/21841/15388/170771/384569/66880/13548/20218/76936/20901/16969/319586/20462/54633/15382/68955	31
BP	GO:0002181	cytoplasmic translation	36/2384	101/28814	1.22118e-14	2.99413e-13	1.67738e-13	26961/13629/22121/13682/19951/11991/19941/18746/22608/51810/27370/57808/22384/12785/67945/208922/229663/67186/66481/217869/218693/13211/67248/68028/75786/13494/16898/13681/19934/67579/234734/11837/19946/56040/13669/72162	36
BP	GO:0050772	positive regulation of axonogenesis	36/2384	101/28814	1.22118e-14	2.99413e-13	1.67738e-13	24136/18479/18472/14567/21844/17755/20616/52822/11816/56637/26395/11426/67891/19876/211323/18039/268902/12561/18213/18212/20869/13193/24001/68585/382253/14025/13640/11538/16971/12168/243743/20430/109880/20356/17762/17760	36
BP	GO:0045807	positive regulation of endocytosis	41/2384	128/28814	1.25679e-14	3.06892e-13	1.71928e-13	19055/50791/22370/192167/20617/15387/104015/73094/20616/68566/11816/12759/76686/11840/11820/13193/216344/12512/67979/11518/218038/22041/75786/13429/12121/52906/16971/71770/16443/72238/225164/12010/12540/60595/16568/30948/13430/74006/227333/66914/105722	41
BP	GO:0051235	maintenance of location	74/2384	342/28814	1.28545e-14	3.12619e-13	1.75137e-13	12314/12313/72961/19229/103172/18472/54401/20312/20617/19241/64009/20541/20191/21833/14225/14319/110911/20660/18754/238161/17918/66915/11816/13405/15212/14325/51810/108686/13167/11735/14609/14387/14724/66972/108058/15114/21838/109676/19387/18643/237542/20788/76757/68943/211739/65973/26936/74596/26383/68379/14828/15275/22166/57320/12315/16410/20192/72828/107566/14809/229227/100986/238871/19240/164…	74
BP	GO:0071248	cellular response to metal ion	48/2384	169/28814	1.36233e-14	3.29981e-13	1.84863e-13	26413/74020/15902/54525/16477/20979/17260/192167/20617/19122/17258/13385/11735/17748/17751/232341/12891/11514/17750/66972/16500/233908/23859/14281/54524/16478/14811/19141/11518/22041/14402/65973/20983/16476/20510/18189/29876/66871/17764/109880/12010/17257/229521/227753/13829/20496/16510/15382	48
BP	GO:0043266	regulation of potassium ion transport	38/2384	112/28814	1.42866e-14	3.44657e-13	1.93085e-13	19229/269109/13483/268345/16502/11932/238161/11931/12289/19122/17999/14682/11735/232341/24012/18798/83814/13383/109676/22627/12512/70357/11933/19211/74513/53416/80334/16573/11911/22318/100986/14199/30948/13430/140492/16498/75785/75607	38
BP	GO:0050775	positive regulation of dendrite morphogenesis	27/2384	59/28814	1.83019e-14	4.39758e-13	2.46363e-13	19699/12323/18472/331461/19266/545156/108100/17118/19268/66713/13047/216344/382253/665113/12361/29819/13838/53872/18481/74143/17344/18222/74006/16975/67287/72162/17356	27
BP	GO:0051098	regulation of binding	81/2384	397/28814	2.29014e-14	5.47304e-13	3.06613e-13	19055/12313/15516/15902/18102/22370/67839/98415/15387/21844/110213/20660/17756/11816/56637/11938/12387/74585/19268/15525/18028/233744/76089/50754/20586/11820/12933/14694/12575/19052/57261/208727/13211/11518/20194/12928/18193/59022/15388/100732/20666/11804/11352/16476/11538/208643/23802/22166/233532/57320/17169/16971/237107/11461/66743/67443/13838/72828/54126/219150/12010/17257/15184/170822/12540/…	81
BP	GO:0006814	sodium ion transport	60/2384	248/28814	2.296e-14	5.47304e-13	3.06613e-13	72961/18795/243616/20541/20273/432450/11418/14167/11932/11931/20720/13405/338370/105727/54403/14169/17999/11735/67760/11840/232341/232333/15165/94229/108058/83814/21366/229706/14683/94249/20269/14168/110876/229709/98660/11933/329152/20266/23797/74513/53416/11928/12805/381290/22629/16573/331004/232975/54338/18626/100503085/76257/235281/13430/83997/20496/68667/75785/105722/75607	60
BP	GO:0140029	exocytic process	34/2384	93/28814	2.77912e-14	6.59849e-13	3.69663e-13	20614/69908/12889/54525/17957/20979/116837/192167/20617/20910/104015/26875/22631/116838/67826/67295/56216/16500/17967/20336/19339/12322/18189/108124/75914/238988/27062/14809/22318/19328/12890/78808/64051/13829	34
BP	GO:0043547	positive regulation of GTPase activity	61/2384	256/28814	2.92702e-14	6.89515e-13	3.86283e-13	19229/19419/20312/545156/217692/21844/212307/56508/192197/13196/210293/56637/26395/71310/229877/29809/227801/24012/76089/19417/18213/14694/108699/109934/232227/227937/21838/24001/19418/217869/270162/56784/218397/19387/14683/270163/20194/382253/218038/14681/12928/380711/109905/14697/50779/18015/69993/241308/72238/54126/70727/19731/26921/105445/78255/212285/30948/217944/18720/107746/17356	61
BP	GO:0090257	regulation of muscle system process	61/2384	256/28814	2.92702e-14	6.89515e-13	3.86283e-13	12314/19055/12313/19091/67972/18750/11739/12288/18479/17260/20655/11534/20541/20191/15370/17993/238161/11931/56637/26395/11938/18578/13405/16531/216033/17258/268860/11848/108655/14790/108058/16011/14083/13383/109676/14886/14489/208727/12671/243764/14168/98660/11549/16480/53817/12315/11928/381290/12325/57440/28185/19878/100986/238130/238871/30948/68667/56458/19877/16468/14254	61
BP	GO:0009306	protein secretion	81/2384	399/28814	3.0565e-14	7.16543e-13	4.01425e-13	19055/66259/69908/12889/12288/54525/19276/18472/209630/13839/67267/319613/26875/56455/19275/56508/18754/67041/17918/11816/19156/12289/19056/18484/14661/229877/18111/116838/12215/268860/14609/11840/67295/11514/54160/16500/230908/26950/19339/216856/69227/56205/20338/13640/18642/70456/215445/20983/18575/12290/71764/11785/100039795/52906/57320/16971/18189/207227/68151/12361/16573/65114/19726/20677/19…	81
BP	GO:0097479	synaptic vesicle localization	27/2384	60/28814	3.06562e-14	7.16543e-13	4.01425e-13	50791/192167/103967/20617/104015/26875/20616/20965/17756/12387/14183/11840/20964/219228/19339/216856/27204/20983/108012/13429/19211/16572/18189/16573/12558/11776/12934	27
BP	GO:0021700	developmental maturation	75/2384	355/28814	3.18257e-14	7.40996e-13	4.15123e-13	18823/19699/72961/19229/12323/15902/70495/18795/210933/20910/15387/51792/13869/319613/319504/14810/19275/233878/17918/56637/22631/12569/12387/20370/330814/16531/65945/68703/13385/14682/11735/14609/18747/13819/18039/57754/12286/11848/243961/66797/81702/11820/16500/14042/23859/12725/19339/269116/80752/12512/13039/18643/14025/18027/11352/20983/19211/18015/56386/18189/12570/12393/23980/18483/19726/17…	75
BP	GO:0008306	associative learning	39/2384	120/28814	3.2306e-14	7.49274e-13	4.19761e-13	20614/17536/234593/12424/19699/20320/12288/20238/108073/14810/17754/14812/232333/243961/66797/11820/110886/240057/53328/14811/19141/94109/214162/98660/75786/21960/12227/11352/12290/108012/11785/20510/26570/18015/210274/55978/109880/17257/232975	39
BP	GO:0035592	establishment of protein localization to extracellular region	81/2384	400/28814	3.52769e-14	8.15032e-13	4.566e-13	19055/66259/69908/12889/12288/54525/19276/18472/209630/13839/67267/319613/26875/56455/19275/56508/18754/67041/17918/11816/19156/12289/19056/18484/14661/229877/18111/116838/12215/268860/14609/11840/67295/11514/54160/16500/230908/26950/19339/216856/69227/56205/20338/13640/18642/70456/215445/20983/18575/12290/71764/11785/100039795/52906/57320/16971/18189/207227/68151/12361/16573/65114/19726/20677/19…	81
BP	GO:1901019	regulation of calcium ion transmembrane transporter activity	33/2384	89/28814	4.13506e-14	9.51697e-13	5.33163e-13	12314/12313/20191/14225/238161/17918/12293/11931/18578/13405/14169/12286/75909/15114/12298/19052/12296/109676/22627/76757/98660/12297/65973/15512/56085/14697/14467/12315/57440/70729/238871/67704/20866	33
BP	GO:0045927	positive regulation of growth	70/2384	322/28814	5.20682e-14	1.19379e-12	6.68791e-13	26413/19229/11739/18795/18479/20979/17260/116837/18472/15081/15387/14567/13869/13690/73094/17755/52822/238161/11816/56637/13046/16001/11426/67891/14183/116838/211323/12631/12891/11848/12561/18213/83814/17967/14083/13383/13193/71175/68585/14489/13205/382253/14025/13640/12520/12928/20983/11538/208643/69807/52906/217340/53817/19035/16971/12168/20430/11878/53378/17257/54338/12540/20356/11487/56839/72…	70
BP	GO:1901379	regulation of potassium ion transmembrane transport	33/2384	90/28814	6.0129e-14	1.37337e-12	7.69392e-13	269109/13483/268345/16502/11932/238161/11931/12289/19122/17999/11735/232341/24012/83814/13383/109676/22627/12512/70357/11933/19211/74513/53416/80334/22318/100986/14199/30948/13430/140492/16498/75785/75607	33
BP	GO:0071692	protein localization to extracellular region	81/2384	406/28814	8.2292e-14	1.87245e-12	1.04899e-12	19055/66259/69908/12889/12288/54525/19276/18472/209630/13839/67267/319613/26875/56455/19275/56508/18754/67041/17918/11816/19156/12289/19056/18484/14661/229877/18111/116838/12215/268860/14609/11840/67295/11514/54160/16500/230908/26950/19339/216856/69227/56205/20338/13640/18642/70456/215445/20983/18575/12290/71764/11785/100039795/52906/57320/16971/18189/207227/68151/12361/16573/65114/19726/20677/19…	81
BP	GO:0043242	negative regulation of protein-containing complex disassembly	33/2384	91/28814	8.68831e-14	1.96946e-12	1.10334e-12	20257/11789/260315/17755/17756/17754/216965/20740/12631/20742/76709/12343/76707/68732/76499/22003/21916/14489/11518/14168/14026/67886/29877/110380/18706/12345/16800/27360/11519/75339/227753/13829/227634	33
BP	GO:0030307	positive regulation of cell growth	53/2384	209/28814	9.75251e-14	2.20238e-12	1.23383e-12	19229/11739/18479/20979/116837/18472/15081/15387/14567/13690/17755/52822/238161/11816/56637/11426/67891/116838/211323/12631/12891/11848/12561/18213/83814/14083/13193/68585/14489/13205/382253/14025/13640/12520/12928/20983/11538/208643/69807/217340/53817/16971/12168/20430/53378/17257/54338/12540/20356/11487/56839/17762/17356	53
BP	GO:0008064	regulation of actin polymerization or depolymerization	46/2384	165/28814	1.01685e-13	2.28771e-12	1.28163e-12	19229/18645/19241/237860/108100/18754/20740/50884/12631/76884/14784/20742/11848/76709/12343/68732/13383/22003/21916/101314/218397/14489/211673/11518/243725/18643/14026/80880/110380/20430/18706/26401/22388/12345/27360/207278/20356/18481/11519/19240/75339/30948/68089/227753/56378/13829	46
BP	GO:0010469	regulation of signaling receptor activity	43/2384	147/28814	1.03248e-13	2.31423e-12	1.29649e-12	19699/19229/17260/192167/72555/12569/224997/244310/13385/12631/69635/50754/19417/435145/243961/11820/228836/11838/19052/19418/19017/140723/216856/14811/11804/19211/12121/12300/73340/74513/57320/60597/260297/18189/242667/26556/54376/100986/238871/380686/75785/15182/19271	43
BP	GO:0097106	postsynaptic density organization	21/2384	38/28814	1.24203e-13	2.77315e-12	1.55358e-12	19699/192167/19266/217692/12631/14804/66797/18213/240057/54725/19280/216856/272381/19211/15481/18190/210274/18189/12558/104418/228880	21
BP	GO:0006979	response to oxidative stress	81/2384	409/28814	1.24646e-13	2.77315e-12	1.55358e-12	11815/26413/19229/18750/15122/20655/16210/101739/20617/27050/14004/19275/20541/170719/11816/19156/14360/26395/11938/12387/19122/71514/66414/110265/19272/13010/12631/69635/226646/13819/17751/216850/50754/108655/80795/11820/78771/53901/14694/54683/14281/11990/171469/19017/11852/15505/12928/67067/21672/18477/101476/68943/19261/16476/20510/56085/26570/20656/22166/57320/75747/12325/67130/11911/17764/1…	81
BP	GO:0099174	regulation of presynapse organization	22/2384	42/28814	1.42121e-13	3.15026e-12	1.76485e-12	192167/20617/331461/19266/20616/60367/23888/14804/18213/11820/19280/320772/216856/272381/223254/238205/208643/18189/245446/65114/75409/232370	22
BP	GO:0008154	actin polymerization or depolymerization	51/2384	198/28814	1.46792e-13	3.24183e-12	1.81615e-12	19229/18645/19241/237860/108100/18754/20740/50884/12631/76884/14784/20742/11848/76709/68166/12343/68732/13383/22003/21916/101314/218397/14489/211673/11518/243725/18643/14026/194401/329165/80880/13800/110380/20430/18706/26401/22388/12345/27360/207278/20356/18481/11519/19240/14457/75339/30948/68089/227753/56378/13829	51
BP	GO:0021761	limbic system development	35/2384	103/28814	1.47378e-13	3.24286e-12	1.81673e-12	19699/24136/18479/22272/18472/67703/13839/56637/12569/22187/13390/14183/68169/13131/66797/15114/19280/13193/22627/70762/18293/14168/12928/98660/12227/19211/18015/12570/20346/15904/13392/12032/16568/16975/15182	35
BP	GO:0031589	cell-substrate adhesion	76/2384	373/28814	1.55554e-13	3.41027e-12	1.91051e-12	20750/11815/19229/109648/19242/22370/80883/29873/94214/12317/21844/18754/11932/192197/17118/56637/19283/12387/13405/11426/57776/13612/68169/56363/19272/12631/12554/50768/11848/77569/76709/19324/76707/68732/76499/14083/21838/11990/218397/12512/18607/20194/13640/12928/13837/18708/19262/19261/16480/27418/19211/20411/18015/226255/22288/16410/16971/12361/83436/18606/26921/109880/12032/12540/56013/6059…	76
BP	GO:0051495	positive regulation of cytoskeleton organization	52/2384	205/28814	1.64344e-13	3.58987e-12	2.01113e-12	19229/20257/320472/18479/20312/11789/18645/27050/260315/17755/108100/18754/192197/16423/83767/108686/13424/50884/12631/14784/83679/11848/77569/76709/14544/18213/68732/13383/22003/101314/18643/20194/75786/14026/18637/13494/329165/20430/56430/19878/26401/22388/109880/17257/100986/27360/12540/207278/20356/30948/227753/17762	52
BP	GO:0031113	regulation of microtubule polymerization	26/2384	59/28814	1.68958e-13	3.67729e-12	2.0601e-12	20257/18479/20617/11789/27050/260315/17755/17756/76686/22153/83679/14544/170835/76499/75786/100732/13494/67886/54126/56430/17257/12345/100986/13548/17762/227634	26
BP	GO:0033108	mitochondrial respiratory chain complex assembly	33/2384	93/28814	1.78109e-13	3.86245e-12	2.16384e-12	12856/66377/67267/69875/66046/67264/17993/68198/407785/68197/68342/66218/67273/66414/66379/226646/66091/66916/68202/227197/17991/104130/70316/54405/93757/66495/75406/68375/67130/66108/225887/72795/52469	33
BP	GO:0043954	cellular component maintenance	29/2384	73/28814	1.78861e-13	3.86481e-12	2.16516e-12	103172/210933/14810/11816/14360/16001/19122/14812/12631/66797/13823/11820/240057/54725/19339/21872/75786/11352/15481/20318/210274/110380/65114/238988/26556/241514/104418/228880/17356	29
BP	GO:1901652	response to peptide	82/2384	420/28814	1.97447e-13	4.25113e-12	2.38158e-12	67972/13653/18750/18795/18479/108071/22628/98415/11789/15387/15370/20384/79221/20660/17918/12293/17118/18751/56637/14360/11938/12387/16001/19122/229877/18746/22608/19268/12631/14609/14784/98496/108155/12286/66445/109241/11514/11820/14083/12322/19387/19141/66437/68421/237542/12928/229709/18708/19262/12349/19211/20383/23797/20661/20411/75747/16971/83946/13838/20430/14678/19878/22318/18718/19328/232…	82
BP	GO:0099590	neurotransmitter receptor internalization	20/2384	35/28814	2.01408e-13	4.32092e-12	2.42068e-12	20614/103967/104015/19058/23969/68566/69727/17999/211323/11838/15114/232227/140723/67979/18717/12300/71770/54376/18222/17920	20
BP	GO:0060048	cardiac muscle contraction	40/2384	132/28814	2.0618e-13	4.40755e-12	2.46921e-12	12314/12313/12288/56543/20541/20191/238161/12293/11931/12289/11938/18578/13405/216033/14387/108058/13383/22003/12296/109676/24052/208727/14168/98660/11549/16480/20266/12315/11928/57440/18706/232975/100986/22290/238871/235281/30948/227753/140492/68667	40
BP	GO:0030832	regulation of actin filament length	46/2384	168/28814	2.08586e-13	4.44318e-12	2.48918e-12	19229/18645/19241/237860/108100/18754/20740/50884/12631/76884/14784/20742/11848/76709/12343/68732/13383/22003/21916/101314/218397/14489/211673/11518/243725/18643/14026/80880/110380/20430/18706/26401/22388/12345/27360/207278/20356/18481/11519/19240/75339/30948/68089/227753/56378/13829	46
BP	GO:1902115	regulation of organelle assembly	53/2384	213/28814	2.22018e-13	4.71259e-12	2.64011e-12	54609/19266/64009/217692/56455/13196/56637/14569/17758/51810/108686/13424/11848/14804/14086/76709/18213/75608/23881/235180/15114/19280/236915/18148/382253/68943/13494/272381/73340/231464/18189/68729/76561/71116/68942/55978/18718/53378/70300/16800/72587/13430/72068/108989/227753/18222/234594/54633/74302/110147/104625/215351/76816	53
BP	GO:0030111	regulation of Wnt signaling pathway	68/2384	318/28814	2.73086e-13	5.77616e-12	3.23594e-12	70495/13653/24136/19277/11789/103978/21844/21833/269523/11816/56637/56612/67916/12387/11426/14183/80707/19042/14682/93687/232341/17847/207181/14160/20586/11820/18099/20869/140577/70790/22210/13205/58198/72357/70425/19043/11352/70122/23802/16971/68151/66743/18163/67772/65114/360216/20677/235542/81004/55978/12558/107515/11798/70300/329252/106042/74493/54198/20378/20356/18647/269424/12234/68667/5645…	68
BP	GO:0046578	regulation of Ras protein signal transduction	51/2384	201/28814	2.76931e-13	5.83693e-12	3.26998e-12	19419/319974/21858/212307/11816/320127/26395/72729/114713/227801/19876/211323/19414/108155/50768/234353/19417/108058/240057/232227/19418/68585/73728/211673/260299/26554/12928/56486/11549/11352/75547/18015/241308/215821/20262/12558/70727/26921/104418/59079/16800/71704/78255/13430/236920/75104/19762/107746/192662/18129/227743	51
BP	GO:0090316	positive regulation of intracellular protein transport	42/2384	145/28814	2.87796e-13	6.04472e-12	3.3864e-12	15516/26413/18479/75734/52822/69981/20660/192197/56637/14360/12569/19122/18245/19042/11735/18747/22771/50754/77574/76709/16500/230908/66169/22627/70790/66437/12520/18708/12297/65973/16480/12326/16573/22318/12540/20224/16568/21849/108989/19384/74741/218333	42
BP	GO:0060074	synapse maturation	19/2384	32/28814	3.09292e-13	6.47359e-12	3.62666e-12	19699/12323/15387/13869/319613/233878/22631/20370/330814/65945/18039/243961/18643/18027/11352/19211/18189/18483/12032	19
BP	GO:1903532	positive regulation of secretion by cell	74/2384	363/28814	3.15699e-13	6.58474e-12	3.68892e-12	18546/20614/20750/12424/66259/68039/18750/54525/20979/192167/20617/20910/209630/319613/56455/16783/56807/56508/19349/18754/67041/12289/19056/14661/18111/12215/14812/268860/14609/11840/54393/11514/76707/56216/16500/230908/76499/26950/68585/19339/216856/69227/18642/70456/68943/20666/20983/71764/11785/16971/12570/207227/16443/68151/12361/16573/65114/54126/20677/27062/53378/102635496/215999/78808/540…	74
BP	GO:0006913	nucleocytoplasmic transport	70/2384	334/28814	3.41636e-13	7.07657e-12	3.96446e-12	19055/15516/11815/26413/20238/13207/53379/12317/19058/234515/20422/11737/56637/17999/19042/12631/18412/18747/22771/66244/217378/20054/230908/12575/19052/22627/70790/19387/18148/13211/18769/20823/229709/18708/16480/17931/12326/15481/20383/19330/75547/22166/57320/53817/18015/56417/230673/83946/28075/66880/18767/106042/20218/15526/11909/238799/213990/65246/11487/331401/432508/21849/108989/19384/1295…	70
BP	GO:0051169	nuclear transport	70/2384	334/28814	3.41636e-13	7.07657e-12	3.96446e-12	19055/15516/11815/26413/20238/13207/53379/12317/19058/234515/20422/11737/56637/17999/19042/12631/18412/18747/22771/66244/217378/20054/230908/12575/19052/22627/70790/19387/18148/13211/18769/20823/229709/18708/16480/17931/12326/15481/20383/19330/75547/22166/57320/53817/18015/56417/230673/83946/28075/66880/18767/106042/20218/15526/11909/238799/213990/65246/11487/331401/432508/21849/108989/19384/1295…	70
BP	GO:0018209	peptidyl-serine modification	74/2384	364/28814	3.64727e-13	7.50847e-12	4.20642e-12	15516/26413/13175/12323/18750/18479/94214/20617/18645/328329/15519/18754/20817/231876/18751/56637/12569/13405/68169/72902/18747/93687/232341/108155/11836/18213/11820/108058/18099/14694/170835/18212/21969/235604/12322/18607/70762/271786/18193/70425/68943/20510/19211/12326/208643/15275/69726/23797/22166/57320/17169/53416/18189/381290/29869/12283/83946/18706/19878/26401/109880/216742/100986/108760/1…	74
BP	GO:1902905	positive regulation of supramolecular fiber organization	48/2384	183/28814	3.64987e-13	7.50847e-12	4.20642e-12	19229/20257/320472/18479/20312/11789/18645/27050/260315/17755/108100/18754/16423/83767/108686/50884/12631/14784/83679/11848/77569/76709/14544/11820/68732/13383/22003/101314/18643/20194/75786/14026/13494/329165/20430/56430/19878/26401/22388/109880/17257/100986/12540/207278/20356/30948/227753/17762	48
BP	GO:0007163	establishment or maintenance of cell polarity	55/2384	229/28814	3.77274e-13	7.73475e-12	4.33319e-12	15516/19229/18479/18472/11789/209630/17755/242274/15519/20616/52822/192197/17756/56637/16001/11426/17758/13518/66713/50884/12631/14609/11843/11848/14086/76707/235180/76499/20869/13383/23859/20336/211673/270163/11852/14168/12928/75786/243548/53310/14107/11461/55978/22388/16800/72823/12540/103583/13728/215449/66165/16568/227753/22343/76816	55
BP	GO:0050885	neuromuscular process controlling balance	28/2384	70/28814	3.79965e-13	7.73712e-12	4.33452e-12	12323/11941/268859/18472/100072/235439/17918/19156/15212/16531/13385/20512/14387/18039/12286/243961/11820/109934/11994/216856/93686/21960/319984/11804/11352/108012/18189/234734	28
BP	GO:0086003	cardiac muscle cell contraction	28/2384	70/28814	3.79965e-13	7.73712e-12	4.33452e-12	12288/56543/20191/238161/12293/12289/11938/18578/216033/108058/13383/12296/109676/24052/14168/98660/16480/20266/11928/18706/100986/22290/238871/235281/30948/227753/140492/68667	28
BP	GO:0046777	protein autophosphorylation	57/2384	243/28814	4.10229e-13	8.32516e-12	4.66395e-12	12314/12313/19229/12323/18750/18479/16210/13869/207565/231876/56637/14360/16001/216965/14183/211323/18747/69635/232341/108058/18099/18212/14083/20869/269774/19052/21838/12322/57261/13205/382253/20872/70425/68943/16476/12326/15481/15275/17169/12315/53416/665113/29869/12325/13838/11302/26401/13548/15526/13728/21849/59126/58800/12747/12305/14254/75607	57
BP	GO:0018205	peptidyl-lysine modification	78/2384	395/28814	4.13944e-13	8.37227e-12	4.69034e-12	13653/319974/20617/15254/79221/22589/12387/50995/17977/69188/108155/13016/13813/54169/12914/74026/212391/20586/11820/234135/57261/208727/19387/70316/214162/14025/77305/18193/74022/239667/76719/216825/192195/11785/70122/231051/69726/57320/237107/20587/11461/328365/73251/56469/28075/77683/20677/239510/107823/17257/76246/22378/20610/194388/11909/18626/58521/269424/94246/17344/103537/18984/21849/7680…	78
BP	GO:0010563	negative regulation of phosphorus metabolic process	86/2384	457/28814	4.34119e-13	8.72158e-12	4.88604e-12	18546/66259/22223/320472/18750/54401/16210/19277/20617/20238/11789/20404/56455/20541/19085/20660/11816/56637/67916/13405/19122/51810/15525/14682/232341/98496/108155/18213/19281/14694/230908/170835/12575/19052/15502/21838/19017/22627/97998/217124/208727/22210/18148/260299/18769/20185/56205/114715/114716/11819/19261/26936/16476/19211/107895/208643/69726/52662/57320/18015/53416/16971/11461/56417/239…	86
BP	GO:0045936	negative regulation of phosphate metabolic process	86/2384	457/28814	4.34119e-13	8.72158e-12	4.88604e-12	18546/66259/22223/320472/18750/54401/16210/19277/20617/20238/11789/20404/56455/20541/19085/20660/11816/56637/67916/13405/19122/51810/15525/14682/232341/98496/108155/18213/19281/14694/230908/170835/12575/19052/15502/21838/19017/22627/97998/217124/208727/22210/18148/260299/18769/20185/56205/114715/114716/11819/19261/26936/16476/19211/107895/208643/69726/52662/57320/18015/53416/16971/11461/56417/239…	86
BP	GO:0006936	muscle contraction	67/2384	314/28814	4.53749e-13	9.08557e-12	5.08995e-12	12314/12313/19091/67972/18750/12288/20655/56543/20541/20191/15370/14225/238161/12293/11931/407785/12289/26395/11938/18578/13405/16531/216033/268860/14387/11848/14790/108058/68196/13383/22003/12296/21916/109676/24052/208727/12671/243764/14168/98660/11549/16480/11785/20266/12315/11928/381290/20192/57440/26556/18706/19878/232975/100986/22290/238130/11787/238871/235281/30948/83997/227753/140492/68667…	67
BP	GO:1900271	regulation of long-term synaptic potentiation	25/2384	57/28814	5.63031e-13	1.12363e-11	6.29484e-12	19699/64011/20320/19242/18479/15387/545156/19085/11816/56637/19122/18412/11514/67869/11820/208922/11838/19339/19141/243725/18196/13116/18015/12308/13838	25
BP	GO:0017156	calcium-ion regulated exocytosis	28/2384	71/28814	5.77976e-13	1.14964e-11	6.44053e-12	20614/12288/54525/20979/116837/67166/20910/56807/56508/20965/94090/11938/19056/116838/11840/12286/56216/16500/54524/19339/20983/20318/12570/14678/27062/22318/215449/229521	28
BP	GO:0006874	cellular calcium ion homeostasis	91/2384	500/28814	6.66633e-13	1.32161e-11	7.40394e-12	12314/20750/12313/19229/68039/67972/20320/18750/12288/14816/11941/20312/20617/14718/234515/14810/20541/20191/14225/110213/18754/238161/17918/12293/11816/11931/18751/12289/14360/11938/13405/74585/11517/15212/14806/19122/229877/65945/14812/69029/13385/13167/14704/14609/14724/12286/276770/11514/80795/66972/11820/108058/66168/15114/12298/21838/78506/109676/22627/14886/14811/69227/94249/66437/20203/76…	91
BP	GO:0031331	positive regulation of cellular catabolic process	86/2384	461/28814	7.13795e-13	1.41045e-11	7.90167e-12	56367/19229/11739/54609/67839/20617/15519/269523/11816/12759/11991/56637/56374/26395/13046/54403/22333/22608/51810/11983/56438/69635/56736/78933/23806/50754/18458/213988/11740/11820/231871/14694/208922/230908/229663/14083/20869/225131/80912/19317/218693/228361/13211/414872/12520/67154/56490/56486/68943/12227/26383/56085/19211/69807/22057/231464/75747/16971/14679/29869/76561/56469/65114/19878/2305…	86
BP	GO:1902305	regulation of sodium ion transmembrane transport	27/2384	67/28814	8.0562e-13	1.58668e-11	8.88893e-12	18795/14167/11932/11931/13405/14169/17999/11735/11840/232341/108058/83814/14168/98660/11933/329152/20266/74513/53416/381290/22629/16573/235281/13430/83997/75785/75607	27
BP	GO:0048639	positive regulation of developmental growth	53/2384	220/28814	8.83178e-13	1.73374e-11	9.71283e-12	26413/11739/18795/18479/20979/17260/116837/18472/15387/14567/13869/73094/17755/52822/238161/11816/56637/13046/16001/11426/67891/14183/116838/211323/12891/12561/18213/83814/17967/13383/13193/71175/68585/382253/14025/13640/20983/11538/217340/53817/19035/16971/12168/20430/11878/17257/54338/20356/72508/17762/17356/50769/17938	53
BP	GO:0010810	regulation of cell-substrate adhesion	54/2384	227/28814	9.28018e-13	1.81583e-11	1.01727e-11	20750/11815/19229/109648/19242/22370/29873/94214/12317/18754/192197/56637/19283/13405/11426/13612/68169/12631/12554/50768/11848/77569/76709/76707/68732/76499/14083/21838/218397/20194/13640/12928/13837/18708/19262/16480/19211/18015/22288/16971/12361/83436/18606/26921/109880/12540/60595/13430/13829/14758/12305/19877/68750/19271	54
BP	GO:0031644	regulation of nervous system process	49/2384	194/28814	9.68406e-13	1.88871e-11	1.0581e-11	12424/19699/19229/108013/14816/116837/192167/26875/14810/108100/56508/14167/19085/72555/56637/224997/116838/14812/244310/13385/23945/211323/268860/243961/66797/11820/56216/228836/17967/68585/140723/216856/14811/23966/20203/22041/12297/21960/16513/19211/73340/18189/242667/17136/26556/19878/100986/228880/17356	49
BP	GO:0060401	cytosolic calcium ion transport	50/2384	201/28814	1.06272e-12	2.06593e-11	1.15739e-11	12314/12313/19229/67972/12288/20312/20617/14810/20541/20191/14225/110213/18754/238161/17918/12293/12289/14360/11938/13405/11517/19122/22333/14812/69029/13167/14724/12286/66972/108058/15114/21838/78506/109676/22627/14811/76757/12297/65973/11549/12290/12315/16410/20192/72828/238871/74143/215999/16438/12287	50
BP	GO:0090659	walking behavior	23/2384	50/28814	1.38102e-12	2.67606e-11	1.49919e-11	22223/12288/20273/170719/17993/19156/16531/14658/22771/57754/12286/13131/66797/12298/11994/76192/16513/11352/13643/13838/67269/93688/17762	23
BP	GO:0099563	modification of synaptic structure	19/2384	34/28814	1.4053e-12	2.71435e-11	1.52064e-11	18645/545156/108100/17118/56637/83767/12631/11848/53328/30785/235604/12386/18643/16443/242667/13838/20430/68942/12540	19
BP	GO:0019722	calcium-mediated signaling	49/2384	196/28814	1.46152e-12	2.81389e-11	1.57641e-11	12314/19055/19229/14816/108071/23964/100072/19058/15254/20541/207565/20191/238161/11931/56637/12289/11938/13405/19056/74585/330814/19122/211323/12554/80795/11820/52589/53901/18212/17967/109676/24052/20336/26557/217124/208727/12671/243725/66437/381290/215999/54446/16438/13829/17762/68667/19762/12484/19271	49
BP	GO:0097091	synaptic vesicle clustering	14/2384	18/28814	1.51206e-12	2.9019e-11	1.62571e-11	50791/192167/26875/20616/20965/12387/20964/219228/19339/216856/27204/19211/18189/12558	14
BP	GO:1905606	regulation of presynapse assembly	20/2384	38/28814	1.6321e-12	3.12231e-11	1.74919e-11	192167/20617/331461/19266/60367/23888/14804/18213/11820/19280/320772/216856/272381/223254/238205/208643/18189/245446/75409/232370	20
BP	GO:0030833	regulation of actin filament polymerization	41/2384	146/28814	1.68721e-12	3.21749e-11	1.80251e-11	19229/18645/19241/237860/108100/18754/20740/50884/12631/76884/14784/20742/11848/76709/12343/68732/13383/22003/21916/218397/14489/211673/11518/243725/18643/14026/80880/20430/26401/12345/27360/207278/18481/11519/19240/75339/30948/68089/227753/56378/13829	41
BP	GO:0034643	establishment of mitochondrion localization, microtubule-mediated	16/2384	24/28814	1.77877e-12	3.37069e-11	1.88834e-11	22223/16561/319613/17755/22187/83767/18039/78933/56444/68196/235180/15114/67269/17762/17760/50850	16
BP	GO:0047497	mitochondrion transport along microtubule	16/2384	24/28814	1.77877e-12	3.37069e-11	1.88834e-11	22223/16561/319613/17755/22187/83767/18039/78933/56444/68196/235180/15114/67269/17762/17760/50850	16
BP	GO:2000113	negative regulation of cellular macromolecule biosynthetic process	52/2384	217/28814	1.80044e-12	3.40101e-11	1.90533e-11	64294/18750/16432/22121/27050/12317/11991/56374/13046/17975/22608/51810/13167/69635/18458/213988/67869/14694/16011/208922/230908/229663/13209/80912/19317/218693/13211/13205/21841/12227/100568459/26383/22057/231464/67579/19878/217351/74326/53872/319817/107508/72587/16201/72068/108989/67710/234594/233833/19877/72162/104625/24127	52
BP	GO:0018105	peptidyl-serine phosphorylation	69/2384	339/28814	2.13759e-12	4.02523e-11	2.25503e-11	15516/26413/13175/12323/18750/18479/20617/18645/328329/15519/18754/20817/231876/18751/56637/12569/13405/18747/93687/232341/108155/11836/18213/11820/108058/18099/14694/170835/18212/21969/235604/12322/18607/70762/18193/70425/68943/20510/19211/12326/208643/15275/69726/23797/22166/57320/17169/53416/18189/381290/29869/12283/83946/18706/19878/26401/109880/216742/100986/13548/238871/13728/59126/12747/13…	69
BP	GO:0099633	protein localization to postsynaptic specialization membrane	18/2384	31/28814	2.24127e-12	4.18115e-11	2.34238e-11	50791/545156/56508/56637/26395/13385/23888/13383/23859/268566/12322/109905/12300/73340/665113/54376/11487/56839	18
BP	GO:0099645	neurotransmitter receptor localization to postsynaptic specialization membrane	18/2384	31/28814	2.24127e-12	4.18115e-11	2.34238e-11	50791/545156/56508/56637/26395/13385/23888/13383/23859/268566/12322/109905/12300/73340/665113/54376/11487/56839	18
BP	GO:1903421	regulation of synaptic vesicle recycling	18/2384	31/28814	2.24127e-12	4.18115e-11	2.34238e-11	72961/54525/192167/103967/104015/26875/56807/20616/19056/14169/56216/18717/13429/20430/22318/229521/74006/19877	18
BP	GO:0008089	anterograde axonal transport	23/2384	51/28814	2.31843e-12	4.31171e-11	2.41552e-11	20655/16561/67166/319613/16560/68566/17756/17754/18039/78933/68724/235180/15114/23859/216344/30957/16572/16573/17257/67269/16568/11776/50850	23
BP	GO:0021987	cerebral cortex development	35/2384	112/28814	2.39115e-12	4.43322e-11	2.48359e-11	19699/18795/218194/18472/15387/14810/56637/13046/12569/12387/19876/13813/11848/13131/228662/18212/19280/13193/68585/22627/76510/14168/12928/320165/18015/12570/328365/70223/13865/11878/12558/15228/16975/20462/17356	35
BP	GO:0006914	autophagy	85/2384	464/28814	2.67496e-12	4.92897e-11	2.76133e-11	56367/11739/54609/67839/67166/20617/67300/13690/80877/110213/235439/269523/19349/17918/12759/52187/56637/56374/26395/11938/11975/57436/22333/66734/11983/18412/69635/17751/50754/227298/11740/59026/19324/13033/75608/75909/66643/235180/14083/11881/20869/15114/225131/66169/319934/72145/228361/66437/67154/56486/68943/11549/56085/15481/208643/69807/57320/75747/14679/29869/72238/76561/67443/211134/68942…	85
BP	GO:0061919	process utilizing autophagic mechanism	85/2384	464/28814	2.67496e-12	4.92897e-11	2.76133e-11	56367/11739/54609/67839/67166/20617/67300/13690/80877/110213/235439/269523/19349/17918/12759/52187/56637/56374/26395/11938/11975/57436/22333/66734/11983/18412/69635/17751/50754/227298/11740/59026/19324/13033/75608/75909/66643/235180/14083/11881/20869/15114/225131/66169/319934/72145/228361/66437/67154/56486/68943/11549/56085/15481/208643/69807/57320/75747/14679/29869/72238/76561/67443/211134/68942…	85
BP	GO:0051047	positive regulation of secretion	79/2384	417/28814	2.72759e-12	5.0084e-11	2.80582e-11	18546/20614/20750/12424/66259/68039/18750/54525/20979/192167/20617/20910/209630/319613/56455/16783/56807/56508/19349/18754/67041/12289/19056/14661/18111/12215/14812/268860/14609/11840/232333/54393/11514/76707/56216/16500/230908/76499/26950/68585/19339/216856/69227/18642/70456/68943/20666/20983/71764/11785/16971/12570/207227/16443/68151/12361/67443/16573/65114/54126/20677/14678/27062/14805/53378/7…	79
BP	GO:1901890	positive regulation of cell junction assembly	37/2384	124/28814	2.73474e-12	5.0084e-11	2.80582e-11	18750/243499/210933/192167/331461/19266/319387/107831/11418/56637/330814/65945/12631/14804/66797/64085/18213/18212/21838/216856/242384/20194/13640/18708/272381/11538/18189/245446/29819/18606/75409/26921/232370/16981/12741/19877/19271	37
BP	GO:0015800	acidic amino acid transport	27/2384	70/28814	2.79474e-12	5.08727e-11	2.85001e-11	12424/72961/18479/14816/20617/20910/108073/20532/78830/14812/268860/20512/14609/54208/232333/54393/18212/21366/16513/20983/20510/26570/18015/20511/20496/17920/12934	27
BP	GO:0050771	negative regulation of axonogenesis	27/2384	70/28814	2.79474e-12	5.08727e-11	2.85001e-11	17196/14567/52822/20348/17756/12569/17751/13131/240057/14083/19280/21838/68585/14025/14168/239667/21960/19211/320027/214968/20346/29869/20358/13643/17136/11302/20356	27
BP	GO:0071375	cellular response to peptide hormone stimulus	59/2384	269/28814	3.33023e-12	6.04372e-11	3.38584e-11	67972/18750/18795/18479/22628/98415/11789/15387/15370/79221/20660/17918/17118/18751/56637/12387/16001/229877/18746/22608/19268/12631/14784/98496/108155/109241/11514/14083/12322/19387/68421/237542/12928/229709/18708/19262/12349/19211/20383/23797/20411/75747/83946/20430/14678/19878/22318/18718/19328/107508/74143/16451/72508/12445/56458/74741/19877/12567/19271	59
BP	GO:0006941	striated muscle contraction	45/2384	174/28814	3.34824e-12	6.0581e-11	3.39389e-11	12314/12313/12288/56543/20541/20191/15370/238161/12293/11931/12289/11938/18578/13405/216033/14387/14790/108058/13383/22003/12296/109676/24052/208727/14168/98660/11549/16480/20266/12315/11928/20192/57440/26556/18706/232975/100986/22290/238871/235281/30948/227753/140492/68667/50769	45
BP	GO:0010632	regulation of epithelial cell migration	55/2384	241/28814	3.40077e-12	6.13467e-11	3.43678e-11	11947/19229/18750/17260/18645/12317/107831/212307/79221/18754/192197/11816/67916/11426/12215/14751/19270/20692/50754/70097/11848/108655/76707/19274/69683/76499/14083/11881/232227/68585/12512/18607/19141/11852/18643/114715/11819/14026/16480/16476/19211/23797/18015/12168/20346/381290/18606/19878/26921/11946/17257/15184/20356/14645/68750	55
BP	GO:0042593	glucose homeostasis	62/2384	291/28814	3.58379e-12	6.44545e-11	3.61089e-11	19055/66259/68039/12288/19276/98415/13839/319613/56455/19275/18754/67041/12289/26395/19056/16001/14751/20747/18747/108155/12286/109241/11514/235380/20586/16500/14694/16011/20869/26950/19052/69227/94109/20602/13640/269700/18642/18708/70456/56490/18575/12290/71764/15275/57320/75747/16971/18189/20587/207227/16573/20677/18706/93691/215999/18555/12953/14775/68667/20462/56458/19271	62
BP	GO:0033555	multicellular organismal response to stress	34/2384	108/28814	3.87862e-12	6.95488e-11	3.89629e-11	12424/19055/19699/18619/17260/108073/545156/56710/19085/11816/69727/14806/22333/14812/13167/14609/12286/66797/68166/110886/14042/17967/98660/12290/20510/19211/208643/60597/237253/14805/17257/15184/72508/12287	34
BP	GO:0098900	regulation of action potential	26/2384	66/28814	3.97935e-12	7.1041e-11	3.97988e-11	12288/20191/56508/14167/12293/11938/216033/11735/15165/108655/66797/108058/16500/13383/109676/70357/14168/12297/11549/16480/17257/100986/30948/16498/68667/15382	26
BP	GO:0009416	response to light stimulus	66/2384	321/28814	3.98549e-12	7.1041e-11	3.97988e-11	17536/234593/12424/15902/20320/12288/19046/16210/20238/14810/11418/110911/66915/19941/17999/20512/19272/50754/94229/12914/66797/11820/240057/14042/20869/26414/12298/12575/22210/14811/18148/214162/50758/67068/18708/98660/19045/75786/11352/12290/108012/11785/20318/14697/69807/26570/18015/15312/63958/12696/20511/55978/109880/17257/232975/20893/20356/18626/213990/53376/13194/12953/14775/72162/14688/5…	66
BP	GO:0070936	protein K48-linked ubiquitination	27/2384	71/28814	4.15503e-12	7.38439e-11	4.13691e-11	67615/53323/56438/66105/26965/108660/83814/70790/22210/218793/26554/80985/56486/69807/23802/22214/170737/22193/67128/67245/100503085/22129/22215/67845/108086/216080/12234	27
BP	GO:0033500	carbohydrate homeostasis	62/2384	292/28814	4.188e-12	7.42104e-11	4.15744e-11	19055/66259/68039/12288/19276/98415/13839/319613/56455/19275/18754/67041/12289/26395/19056/16001/14751/20747/18747/108155/12286/109241/11514/235380/20586/16500/14694/16011/20869/26950/19052/69227/94109/20602/13640/269700/18642/18708/70456/56490/18575/12290/71764/15275/57320/75747/16971/18189/20587/207227/16573/20677/18706/93691/215999/18555/12953/14775/68667/20462/56458/19271	62
BP	GO:0006338	chromatin remodeling	53/2384	229/28814	4.70429e-12	8.31138e-11	4.65623e-11	18479/15081/58243/207165/72480/216848/22589/68094/93760/68703/216850/13813/54169/20586/66471/239985/21969/22110/57261/208727/18148/19231/66923/15441/107932/70122/69726/19646/233532/229542/20587/17955/77044/53605/67772/14312/83797/103554/29871/71389/23837/16969/56086/244059/67382/76804/83766/14958/20230/15182/22385/16468/17192	53
BP	GO:0043244	regulation of protein-containing complex disassembly	38/2384	132/28814	4.72552e-12	8.32439e-11	4.66352e-11	20257/11789/260315/17755/17756/17754/16001/216965/20740/12631/20742/276770/76709/12343/76707/68732/76499/22003/21916/14489/11518/14168/14026/65973/67886/29877/110380/18706/22388/12345/16800/27360/20356/11519/75339/227753/13829/227634	38
BP	GO:0017148	negative regulation of translation	48/2384	196/28814	5.49679e-12	9.65475e-11	5.40882e-11	18750/22121/27050/12317/11991/13046/17975/22608/51810/69635/18458/213988/67869/14694/16011/208922/230908/229663/13209/80912/19317/218693/13211/13205/21841/12227/100568459/26383/22057/231464/67579/19878/217351/74326/53872/319817/107508/72587/16201/72068/108989/67710/234594/233833/19877/72162/104625/24127	48
BP	GO:0048169	regulation of long-term neuronal synaptic plasticity	19/2384	36/28814	5.53637e-12	9.69592e-11	5.43188e-11	12323/13653/20320/108071/116837/20617/20972/20977/14810/14806/14812/13385/11820/240057/14811/20203/16513/18015/14805	19
BP	GO:0042326	negative regulation of phosphorylation	76/2384	400/28814	6.08986e-12	1.06342e-10	5.95755e-11	18546/66259/22223/320472/18750/16210/19277/20617/20238/11789/20404/56455/20541/19085/20660/11816/56637/67916/13405/19122/51810/15525/14682/232341/98496/108155/18213/19281/14694/230908/170835/12575/19052/15502/21838/19017/97998/208727/22210/18148/260299/18769/20185/114715/114716/11819/19261/16476/19211/208643/69726/52662/57320/18015/53416/16971/11461/56417/23980/110532/72828/14232/19084/18718/1876…	76
BP	GO:0031109	microtubule polymerization or depolymerization	37/2384	128/28814	7.8495e-12	1.36277e-10	7.63458e-11	20257/18479/20617/11789/27050/260315/56471/17755/212307/17756/17754/216965/76686/13518/22153/83679/14544/76707/170835/76499/210356/14168/75786/100732/13494/67886/29877/20262/54126/56430/17257/12345/100986/13548/16800/17762/227634	37
BP	GO:0048640	negative regulation of developmental growth	37/2384	128/28814	7.8495e-12	1.36277e-10	7.63458e-11	18479/11789/20348/17684/17756/56637/12569/12631/14609/17751/108655/14083/19280/12575/68585/14683/19141/14025/14168/17268/239667/21960/19211/320027/214968/20346/29869/20358/17136/11302/28185/20239/17257/20356/15182/16468/19377	37
BP	GO:0009259	ribonucleotide metabolic process	71/2384	364/28814	8.4636e-12	1.46515e-10	8.20814e-11	171567/11947/18102/11941/20617/11534/15254/11949/11957/54195/269523/26395/68197/54403/71679/210044/66043/18746/14751/216739/13807/56421/19883/57423/70025/11958/12974/98496/108155/11514/104112/11848/14544/11676/21991/11820/12298/56451/14104/19017/208727/109674/20185/228033/18293/20916/18642/70456/56490/18597/68263/15275/76952/14679/15452/72106/56409/11946/74205/99586/110446/238871/56428/66588/7665…	71
BP	GO:0030518	intracellular steroid hormone receptor signaling pathway	34/2384	111/28814	9.18774e-12	1.58594e-10	8.88482e-11	18479/13207/12317/93760/17999/56736/67040/11848/94186/108655/20586/18212/15502/70790/20185/93686/20602/224903/16601/17978/110784/57320/328365/22629/22378/18626/56351/16969/17344/22215/72068/12953/234594/109593	34
BP	GO:0034250	positive regulation of cellular amide metabolic process	43/2384	166/28814	9.49342e-12	1.63401e-10	9.15412e-11	26413/19229/13629/16210/67267/238161/11816/12759/11991/19941/18746/22608/51810/76846/207181/276770/12785/230861/208922/229663/217980/218693/18148/13211/13205/15388/68943/208643/22057/53817/12696/20091/13838/20677/239606/19878/20218/52469/72508/67710/74112/12567/72162	43
BP	GO:2000463	positive regulation of excitatory postsynaptic potential	20/2384	41/28814	1.02551e-11	1.76006e-10	9.8603e-11	19699/19229/116837/192167/14810/108100/19085/56637/116838/14812/13385/243961/11820/56216/216856/14811/12297/19211/18189/17356	20
BP	GO:0001964	startle response	19/2384	37/28814	1.04953e-11	1.79616e-10	1.00625e-10	12140/18619/14810/14812/211323/14658/14804/11994/12386/14811/94109/19211/18189/67772/17257/27386/23821/242443/16510	19
BP	GO:0051017	actin filament bundle assembly	44/2384	173/28814	1.06766e-11	1.82199e-10	1.02072e-10	19229/320472/18479/218194/20312/18645/108100/17118/16423/22027/108686/56363/12631/50768/11848/14086/77569/243961/68166/76707/68732/76499/22003/11994/11518/243725/18643/26554/20194/21872/18708/54418/14026/11352/80880/20411/19878/26401/109880/12540/11519/60595/14457/13829	44
BP	GO:0099010	modification of postsynaptic structure	16/2384	26/28814	1.09394e-11	1.86155e-10	1.04289e-10	18645/545156/108100/17118/56637/83767/12631/11848/30785/235604/12386/18643/16443/20430/68942/12540	16
BP	GO:0019226	transmission of nerve impulse	31/2384	95/28814	1.19579e-11	2.02913e-10	1.13677e-10	16508/16490/13483/18479/20655/18472/108073/319504/20273/56508/14167/14806/16531/11735/12286/66797/18213/18212/12298/269116/140723/20269/110876/21960/12290/20266/12300/14799/17136/54376/16536	31
BP	GO:0071277	cellular response to calcium ion	28/2384	79/28814	1.22893e-11	2.07949e-10	1.16498e-10	74020/54525/16477/20979/17260/192167/17258/232341/12891/11514/66972/16500/233908/14281/54524/16478/19141/11518/65973/20983/16476/18189/29876/66871/109880/229521/13829/16510	28
BP	GO:0043401	steroid hormone mediated signaling pathway	35/2384	118/28814	1.27356e-11	2.14895e-10	1.20389e-10	18479/13207/12317/93760/17999/56736/67040/11848/94186/108655/20586/18212/15502/70790/20185/93686/20602/224903/16601/17978/110784/75547/57320/328365/22629/22378/18626/56351/16969/17344/22215/72068/12953/234594/109593	35
BP	GO:0060828	regulation of canonical Wnt signaling pathway	55/2384	249/28814	1.33422e-11	2.245e-10	1.2577e-10	70495/13653/24136/19277/11789/103978/21833/269523/11816/56637/56612/12387/14183/19042/14682/93687/232341/17847/207181/14160/11820/20869/140577/70790/22210/13205/70425/19043/70122/23802/68151/66743/18163/67772/65114/20677/235542/81004/55978/12558/107515/11798/70300/106042/74493/20378/20356/18647/269424/12234/68667/56458/107746/15182/75607	55
BP	GO:0016197	endosomal transport	52/2384	228/28814	1.34485e-11	2.25657e-10	1.26418e-10	20614/234593/18197/67166/68365/67300/19346/80877/269523/19349/20660/68566/231876/70834/270192/114128/227801/54411/11981/75608/330401/56433/74053/252870/13858/18196/215445/108012/19347/268451/20661/16443/216439/72238/57440/65114/78618/68942/229227/12540/54198/53612/53611/77975/100226/71817/11776/74006/17101/66914/11769/66700	52
BP	GO:0009150	purine ribonucleotide metabolic process	68/2384	345/28814	1.42405e-11	2.38091e-10	1.33384e-10	171567/11947/18102/11941/20617/11534/15254/11949/11957/54195/269523/26395/68197/54403/71679/210044/66043/18746/14751/216739/13807/56421/19883/57423/70025/11958/12974/98496/108155/11514/104112/11848/14544/11676/21991/11820/12298/56451/14104/19017/208727/109674/20185/228033/18293/20916/18642/70456/56490/18597/68263/15275/76952/14679/15452/72106/56409/11946/74205/110446/238871/56428/16969/74143/2087…	68
BP	GO:0035235	ionotropic glutamate receptor signaling pathway	13/2384	17/28814	1.43085e-11	2.38091e-10	1.33384e-10	18823/14800/545156/14810/12569/14812/11820/12322/14811/67579/14805/232975/242443	13
BP	GO:1990806	ligand-gated ion channel signaling pathway	13/2384	17/28814	1.43085e-11	2.38091e-10	1.33384e-10	18823/14800/545156/14810/12569/14812/11820/12322/14811/67579/14805/232975/242443	13
BP	GO:0009895	negative regulation of catabolic process	64/2384	315/28814	1.44447e-11	2.39695e-10	1.34283e-10	15516/20617/105689/21858/13690/107831/235439/20660/14198/20720/11991/14360/77134/54375/17754/114128/22608/51810/13167/211323/17751/108155/338352/75608/230908/229663/235180/14083/233908/225131/217980/19317/19017/218693/208727/14811/13211/20185/380773/252870/54418/68943/11549/208643/22057/57320/381290/216439/12696/68135/65114/13838/211134/66117/53378/54198/83669/56428/65019/224727/68441/15384/72162…	64
BP	GO:0051965	positive regulation of synapse assembly	28/2384	80/28814	1.7419e-11	2.88254e-10	1.61486e-10	18750/243499/210933/192167/331461/19266/319387/107831/11418/56637/330814/65945/14804/64085/18213/18212/216856/242384/13640/18708/272381/11538/18189/245446/29819/75409/232370/16981	28
BP	GO:0030041	actin filament polymerization	43/2384	169/28814	1.79894e-11	2.96874e-10	1.66316e-10	19229/18645/19241/237860/108100/18754/20740/50884/12631/76884/14784/20742/11848/76709/68166/12343/68732/13383/22003/21916/218397/14489/211673/11518/243725/18643/14026/80880/20430/26401/12345/27360/207278/18481/11519/19240/14457/75339/30948/68089/227753/56378/13829	43
BP	GO:0000381	regulation of alternative mRNA splicing, via spliceosome	24/2384	60/28814	1.806e-11	2.97224e-10	1.66512e-10	72289/14007/108013/268859/13207/52897/13046/51810/67040/67039/68675/78784/105559/93686/21841/15388/170771/384569/13548/20218/16969/319586/20462/68955	24
BP	GO:0016050	vesicle organization	60/2384	287/28814	1.82022e-11	2.98745e-10	1.67364e-10	20614/72961/12889/24136/54525/20979/18472/103967/67166/20617/20910/104015/68365/19275/20616/19349/94090/20720/114128/67826/13385/18412/11840/30960/19324/75608/56216/330401/12725/19339/26554/20194/20983/108012/13429/217517/20661/14679/110380/16573/27062/68942/14809/22318/18718/53378/54198/20224/53612/338366/229521/53611/100226/12890/218035/11776/19345/17101/74741/241727	60
BP	GO:0150115	cell-substrate junction organization	32/2384	102/28814	1.83132e-11	2.99747e-10	1.67925e-10	11815/19229/212307/192197/11426/13518/19272/12631/50768/77569/76707/76499/14083/232227/21838/18607/20194/13640/13837/18708/19262/19211/20411/16410/16971/18606/26921/13829/18720/14758/19877/19271	32
BP	GO:0099560	synaptic membrane adhesion	18/2384	34/28814	1.87952e-11	3.06801e-10	1.71877e-10	50791/80883/192167/19266/19268/211323/241568/23888/219228/54725/19280/320772/13640/13837/272381/238205/18189/13602	18
BP	GO:0060292	long-term synaptic depression	19/2384	38/28814	1.93584e-11	3.15139e-10	1.76548e-10	19229/20910/320127/23945/11840/11514/14804/66673/11820/16500/11838/243725/81840/19211/210274/260297/14799/29819/17762	19
BP	GO:0098876	vesicle-mediated transport to the plasma membrane	39/2384	144/28814	1.98249e-11	3.21648e-10	1.80195e-10	20614/234593/12889/68365/18195/19349/20660/231876/11426/65945/67826/227801/11735/54411/20742/11981/56216/14694/26414/56350/20336/56433/74053/54189/18196/215445/20510/217517/268451/57440/75914/65114/78618/235574/229227/22318/74205/54198/13430	39
BP	GO:0061572	actin filament bundle organization	44/2384	176/28814	1.98654e-11	3.21648e-10	1.80195e-10	19229/320472/18479/218194/20312/18645/108100/17118/16423/22027/108686/56363/12631/50768/11848/14086/77569/243961/68166/76707/68732/76499/22003/11994/11518/243725/18643/26554/20194/21872/18708/54418/14026/11352/80880/20411/19878/26401/109880/12540/11519/60595/14457/13829	44
BP	GO:0008038	neuron recognition	22/2384	51/28814	2.07457e-11	3.34448e-10	1.87366e-10	20320/244682/319504/22631/19283/12569/12215/19876/114873/268902/66797/11820/14042/17967/68585/17984/13837/20346/13643/13838/20356/15228	22
BP	GO:0045727	positive regulation of translation	38/2384	138/28814	2.07673e-11	3.34448e-10	1.87366e-10	26413/19229/13629/16210/67267/238161/11991/19941/18746/22608/51810/76846/207181/276770/12785/230861/208922/229663/217980/218693/18148/13211/13205/15388/68943/208643/22057/53817/12696/20091/20677/20218/52469/72508/67710/74112/12567/72162	38
BP	GO:0046785	microtubule polymerization	29/2384	86/28814	2.18801e-11	3.51426e-10	1.96877e-10	20257/18479/20617/11789/27050/260315/17755/17756/76686/22153/83679/14544/76707/170835/76499/14168/75786/100732/13494/67886/29877/54126/56430/17257/12345/100986/13548/17762/227634	29
BP	GO:0033674	positive regulation of kinase activity	79/2384	435/28814	2.45045e-11	3.9253e-10	2.19905e-10	15516/19699/19229/19419/13653/24136/18479/108071/13840/20617/27050/13839/13869/207565/15519/238161/17118/231876/12759/26395/12569/16001/19122/14183/94275/108686/19876/13385/211323/17751/76089/50754/70097/11514/11848/13131/18213/11820/18212/14083/20869/13383/12575/19052/18148/228361/13205/243725/30957/237542/15505/12520/13837/13628/100732/11549/11538/109905/53310/20510/23994/75547/18189/12570/3812…	79
BP	GO:0051654	establishment of mitochondrion localization	16/2384	27/28814	2.47788e-11	3.95533e-10	2.21587e-10	22223/16561/319613/17755/22187/83767/18039/78933/56444/68196/235180/15114/67269/17762/17760/50850	16
BP	GO:2000649	regulation of sodium ion transmembrane transporter activity	23/2384	56/28814	2.48237e-11	3.95533e-10	2.21587e-10	18795/14167/11931/13405/14169/17999/11735/232341/108058/83814/14168/98660/329152/20266/74513/53416/22629/16573/235281/13430/83997/75785/75607	23
BP	GO:0007628	adult walking behavior	21/2384	47/28814	2.60591e-11	4.1412e-10	2.32e-10	22223/12288/20273/170719/17993/16531/14658/22771/57754/12286/13131/12298/11994/76192/16513/11352/13643/13838/67269/93688/17762	21
BP	GO:0071241	cellular response to inorganic substance	53/2384	239/28814	2.66606e-11	4.2256e-10	2.36728e-10	26413/74020/15902/54525/16477/20979/17260/192167/20617/268345/22589/11991/19122/17258/13385/11735/17748/17751/232341/12891/11514/17750/66972/16500/233908/23859/14281/54524/16478/14811/19141/11518/22041/12928/14402/65973/20983/16476/20510/18189/29876/66871/17764/109880/12010/17257/229521/227753/13829/20496/56458/16510/15382	53
BP	GO:0042596	fear response	24/2384	61/28814	2.74417e-11	4.32006e-10	2.4202e-10	12424/18619/17260/108073/545156/56710/19085/11816/69727/14806/22333/14812/13167/14609/68166/110886/14042/98660/12290/20510/208643/60597/17257/72508	24
BP	GO:1903076	regulation of protein localization to plasma membrane	34/2384	115/28814	2.74697e-11	4.32006e-10	2.4202e-10	12323/269109/13483/545156/67300/17918/56374/19122/76686/18412/20742/98496/108058/14694/53328/13383/12322/217124/207304/13837/18708/20411/16971/18189/11461/381290/12325/16573/235574/74205/53612/226849/18222/67830	34
BP	GO:0001667	ameboidal-type cell migration	81/2384	452/28814	2.74723e-11	4.32006e-10	2.4202e-10	11947/19229/18750/24136/18479/17260/18472/18645/13869/12317/107831/20541/212307/15370/20348/79221/18754/192197/11816/67916/11426/12215/19876/14751/50884/12631/19270/12554/20692/50754/70097/11848/108655/76707/19274/69683/76499/14083/11881/232227/22682/68585/12512/18607/19141/11852/18643/114715/11819/14026/16480/16476/19211/23797/18015/16410/214968/12168/20346/381290/20358/18606/19878/12558/26921/1…	81
BP	GO:0060537	muscle tissue development	86/2384	493/28814	2.89944e-11	4.5475e-10	2.54762e-10	19055/26413/15902/13653/11739/18479/268859/17260/13207/11789/13869/227325/67267/20541/20191/15370/14225/20348/17684/79221/238161/56637/12387/13405/244431/14183/93760/17258/51810/211323/14609/216850/67040/13813/17261/11848/108655/66797/108058/16011/17967/13383/22003/72900/22682/14281/24052/19017/208727/23966/20203/17268/12823/11819/234214/20666/12227/11549/19211/16656/75547/53817/18015/77044/17263…	86
BP	GO:0070252	actin-mediated cell contraction	31/2384	98/28814	2.96742e-11	4.64201e-10	2.60056e-10	12288/56543/20191/238161/12293/12289/11938/18578/216033/77569/108058/13383/22003/12296/109676/24052/14168/98660/16480/20266/11928/18706/100986/22290/238871/235281/30948/227753/140492/68667/19877	31
BP	GO:0000209	protein polyubiquitination	55/2384	254/28814	3.02085e-11	4.71331e-10	2.64051e-10	80890/67615/12387/17999/53323/56438/20747/66105/56736/23806/70097/59026/26965/76980/108660/83814/70790/22210/228361/13205/218793/26554/207304/50758/80985/56486/66799/329152/17237/69807/23802/22214/170737/63958/22195/26401/14897/22193/103583/74493/67128/67245/319817/100503085/93834/22129/22215/67845/66156/28000/108086/216080/12234/107260/59008	55
BP	GO:0010765	positive regulation of sodium ion transport	20/2384	43/28814	3.11218e-11	4.84323e-10	2.71329e-10	18795/14167/11932/11931/13405/14169/11735/11840/232341/83814/14683/229709/11933/20266/23797/12805/16573/235281/13430/75607	20
BP	GO:0010631	epithelial cell migration	63/2384	313/28814	3.15494e-11	4.89155e-10	2.74036e-10	11947/19229/18750/24136/17260/18645/12317/107831/212307/15370/79221/18754/192197/11816/67916/11426/12215/19876/14751/19270/12554/20692/50754/70097/11848/108655/76707/19274/69683/76499/14083/11881/232227/68585/12512/18607/19141/11852/18643/114715/11819/14026/16480/16476/19211/23797/18015/16410/12168/20346/381290/18606/19878/26921/11946/17257/15184/338366/20356/14775/14645/19877/68750	63
BP	GO:0048193	Golgi vesicle transport	58/2384	276/28814	3.15952e-11	4.89155e-10	2.74036e-10	68365/18195/19346/16783/26422/269523/20660/17918/67916/11426/11842/270192/11735/11840/20742/11843/11981/13047/30960/54160/68166/19324/14694/56350/20336/56433/12847/26554/13858/54189/11844/217517/20661/57440/75914/71116/235574/22318/66676/74205/58178/54161/67023/54198/20224/53612/338366/53611/109181/218035/238123/13430/66191/11776/67830/56447/50850/59005	58
BP	GO:0018210	peptidyl-threonine modification	36/2384	128/28814	3.57784e-11	5.52496e-10	3.09521e-10	26413/18750/231876/18751/56637/12569/53323/18747/232341/12704/108155/11820/108058/18099/20869/12322/260299/114715/271786/114716/270049/208643/15275/226751/23797/53416/12283/83946/19878/11477/108760/13548/11909/12747/13829/19877	36
BP	GO:0048545	response to steroid hormone	51/2384	227/28814	3.78843e-11	5.82744e-10	3.26467e-10	20750/17196/18479/13207/12317/26395/16531/93760/17999/17977/51810/56736/67040/11848/94186/108655/20586/18212/15502/70790/20185/93686/20602/224903/18708/98660/16601/17978/69726/110784/75547/57320/11928/328365/22629/22195/22378/94180/18626/56351/16969/17344/22215/18984/72068/72508/12953/234594/70315/109593/21372	51
BP	GO:0002090	regulation of receptor internalization	27/2384	77/28814	3.79312e-11	5.82744e-10	3.26467e-10	50791/17957/54609/20404/104015/18195/19058/23969/69727/17999/13385/211323/11840/11820/11838/15114/232227/12512/67979/18717/27418/52906/72238/20239/53378/117148/18222	27
BP	GO:0086001	cardiac muscle cell action potential	23/2384	57/28814	3.83599e-11	5.87826e-10	3.29314e-10	16508/12288/56543/20191/12293/12289/11938/13405/216033/11735/108058/13383/12296/109676/14168/16480/20266/100986/235281/30948/83997/140492/68667	23
BP	GO:0019693	ribose phosphate metabolic process	71/2384	376/28814	4.02091e-11	6.14596e-10	3.44311e-10	171567/11947/18102/11941/20617/11534/15254/11949/11957/54195/269523/26395/68197/54403/71679/210044/66043/18746/14751/216739/13807/56421/19883/57423/70025/11958/12974/98496/108155/11514/104112/11848/14544/11676/21991/11820/12298/56451/14104/19017/208727/109674/20185/228033/18293/20916/18642/70456/56490/18597/68263/15275/76952/14679/15452/72106/56409/11946/74205/99586/110446/238871/56428/66588/7665…	71
BP	GO:0032922	circadian regulation of gene expression	26/2384	72/28814	4.06322e-11	6.19486e-10	3.47051e-10	15902/13653/19046/105689/94275/51810/19883/108155/59026/21969/19017/11906/20185/214162/19045/17978/15904/11911/107515/20893/18626/225876/53376/12953/15182/19377	26
BP	GO:1902600	proton transmembrane transport	29/2384	88/28814	4.15476e-11	6.31838e-10	3.53971e-10	11947/72961/12856/11739/18795/114143/11964/11966/11973/17918/11975/66043/76252/54411/94229/66237/12725/66335/17992/11972/228033/98660/57320/75406/11928/108664/11946/232975/66290	29
BP	GO:0090132	epithelium migration	63/2384	315/28814	4.18009e-11	6.34085e-10	3.5523e-10	11947/19229/18750/24136/17260/18645/12317/107831/212307/15370/79221/18754/192197/11816/67916/11426/12215/19876/14751/19270/12554/20692/50754/70097/11848/108655/76707/19274/69683/76499/14083/11881/232227/68585/12512/18607/19141/11852/18643/114715/11819/14026/16480/16476/19211/23797/18015/16410/12168/20346/381290/18606/19878/26921/11946/17257/15184/338366/20356/14775/14645/19877/68750	63
BP	GO:0030048	actin filament-based movement	36/2384	129/28814	4.57047e-11	6.91556e-10	3.87426e-10	12288/56543/20191/238161/17918/12293/12289/11938/18578/216033/77569/108058/13383/22003/12296/109676/24052/14168/98660/14026/16480/20266/11928/330319/18706/100986/22290/238871/60595/235281/30948/227753/140492/68667/17920/19877	36
BP	GO:0006457	protein folding	42/2384	167/28814	4.59623e-11	6.93707e-10	3.88631e-10	15516/12317/15519/14225/12759/12330/56612/22027/15525/13002/12468/93684/15502/12469/70356/15505/56445/67199/228005/12461/18637/18415/15512/12465/14828/15481/56354/12462/19035/18087/63958/14232/209586/56323/14827/12010/12539/15526/56351/21371/12464/52838	42
BP	GO:0032273	positive regulation of protein polymerization	30/2384	94/28814	4.79376e-11	7.19903e-10	4.03306e-10	19229/18479/11789/18645/27050/260315/17755/108100/15519/18754/50884/14784/83679/11848/76709/14544/68732/13383/228361/18643/75786/14026/13494/56430/26401/17257/100986/207278/30948/17762	30
BP	GO:0051899	membrane depolarization	30/2384	94/28814	4.79376e-11	7.19903e-10	4.03306e-10	12424/12288/14718/20273/14167/12293/12289/11983/11735/14609/12286/15165/108058/14694/83814/12296/20269/110876/16476/20266/56772/12300/57320/22629/14805/12010/14199/235281/83997/68667	30
BP	GO:0071322	cellular response to carbohydrate stimulus	41/2384	161/28814	5.10778e-11	7.65148e-10	4.28654e-10	19055/66259/18750/18795/19276/13839/319613/56455/19275/18754/67041/18751/12289/19056/16001/18747/108155/11514/20586/16500/14694/26950/19052/69227/13640/70456/56490/18575/12290/71764/16971/18189/20587/16573/20677/18706/93691/18555/14775/68667/20462	41
BP	GO:0007616	long-term memory	20/2384	44/28814	5.26134e-11	7.84241e-10	4.3935e-10	20614/66259/19699/72961/13653/224938/14810/11816/11514/12914/243961/208922/18212/11838/12326/14799/67772/17257/68667/110147	20
BP	GO:1901021	positive regulation of calcium ion transmembrane transporter activity	20/2384	44/28814	5.26134e-11	7.84241e-10	4.3935e-10	12314/12313/20191/238161/12293/11931/14169/75909/15114/12298/12296/109676/76757/12297/65973/15512/14467/12315/57440/20866	20
BP	GO:0098884	postsynaptic neurotransmitter receptor internalization	16/2384	28/28814	5.33559e-11	7.9138e-10	4.4335e-10	103967/104015/19058/23969/68566/69727/17999/211323/11838/15114/232227/67979/18717/71770/18222/17920	16
BP	GO:0140239	postsynaptic endocytosis	16/2384	28/28814	5.33559e-11	7.9138e-10	4.4335e-10	103967/104015/19058/23969/68566/69727/17999/211323/11838/15114/232227/67979/18717/71770/18222/17920	16
BP	GO:0090130	tissue migration	63/2384	317/28814	5.52087e-11	8.1586e-10	4.57064e-10	11947/19229/18750/24136/17260/18645/12317/107831/212307/15370/79221/18754/192197/11816/67916/11426/12215/19876/14751/19270/12554/20692/50754/70097/11848/108655/76707/19274/69683/76499/14083/11881/232227/68585/12512/18607/19141/11852/18643/114715/11819/14026/16480/16476/19211/23797/18015/16410/12168/20346/381290/18606/19878/26921/11946/17257/15184/338366/20356/14775/14645/19877/68750	63
BP	GO:0007018	microtubule-based movement	77/2384	426/28814	5.5278e-11	8.1586e-10	4.57064e-10	171567/22223/19419/20655/18472/16561/67166/13426/319613/16560/56455/16783/17755/68566/17756/17918/26395/16579/17754/22187/76686/17758/13518/83767/51810/71514/66713/13424/18039/19290/78933/54160/19324/11820/56444/68196/16564/68724/235180/20869/15114/15502/56350/23859/16593/216344/16563/78784/22210/380773/30957/67068/54418/13427/192195/12290/12121/15481/16572/381290/16573/12217/29819/19726/55978/17…	77
BP	GO:0046879	hormone secretion	70/2384	372/28814	6.48044e-11	9.54117e-10	5.34519e-10	20614/20750/19055/66259/12889/68039/12288/54525/19276/114679/545156/13839/67267/319613/26875/56455/19275/56508/18754/67041/17918/22631/12289/19056/14661/20394/18111/116838/211323/268860/14609/54393/11514/19324/16500/230908/26950/216856/14683/69227/12876/56205/13640/18642/70456/20666/215445/18575/12290/71764/100039795/57320/16971/18189/207227/16443/12361/16573/54126/19726/20677/22318/93691/215999/…	70
BP	GO:2001259	positive regulation of cation channel activity	28/2384	84/28814	6.59382e-11	9.68437e-10	5.42541e-10	12314/12313/19699/268345/16502/11418/238161/12293/14169/11735/12631/15165/83814/11838/15114/12298/12296/109676/76757/12297/65973/12300/14467/12315/16573/57440/54376/20866	28
BP	GO:1903313	positive regulation of mRNA metabolic process	38/2384	143/28814	6.61278e-11	9.68854e-10	5.42775e-10	108013/11991/13046/17975/22608/51810/20637/18458/213988/208922/230908/229663/80912/19317/78784/218693/13211/12227/26383/15481/22057/231464/12696/110532/19878/217351/74326/319817/72587/72068/28000/67710/234594/20462/233833/19877/72162/104625	38
BP	GO:0033002	muscle cell proliferation	55/2384	259/28814	6.65715e-11	9.7298e-10	5.45086e-10	234593/11815/26413/19091/15902/13653/18750/18479/17260/20312/11789/545156/13869/17684/11816/56637/29811/12387/16001/14183/14682/211323/14609/12554/17261/11848/108655/108058/16011/17967/14083/12575/22003/18569/19017/208727/23966/17268/18708/16476/19211/20656/53817/12168/14679/77044/19084/18706/14678/238871/72508/22668/15182/16468/14254	55
BP	GO:0031111	negative regulation of microtubule polymerization or depolymerization	21/2384	49/28814	6.89177e-11	1.00483e-09	5.62928e-10	20257/20617/11789/260315/17755/17756/17754/216965/76686/22153/76707/170835/76499/14168/67886/29877/54126/12345/13548/16800/227634	21
BP	GO:0099159	regulation of modification of postsynaptic structure	11/2384	13/28814	8.11768e-11	1.17785e-09	6.59858e-10	545156/108100/17118/56637/11848/30785/235604/16443/20430/68942/12540	11
BP	GO:1902950	regulation of dendritic spine maintenance	11/2384	13/28814	8.11768e-11	1.17785e-09	6.59858e-10	14810/11816/14360/19122/14812/12631/11820/65114/26556/241514/228880	11
BP	GO:0097062	dendritic spine maintenance	15/2384	25/28814	8.20906e-11	1.18824e-09	6.65678e-10	14810/11816/14360/16001/19122/14812/12631/66797/11820/75786/11352/65114/26556/241514/228880	15
BP	GO:0071826	ribonucleoprotein complex subunit organization	42/2384	170/28814	8.45504e-11	1.2209e-09	6.83977e-10	15516/14007/108013/22121/101739/15519/269523/20817/328110/13046/20103/22384/81898/20054/20085/192196/217869/16593/78784/20044/13211/75786/16898/53817/67684/56195/16573/67332/107686/11837/20638/56351/20901/192159/319586/13669/432508/28000/72831/66448/68879/20643	42
BP	GO:0021695	cerebellar cortex development	25/2384	69/28814	8.82664e-11	1.26846e-09	7.10621e-10	11941/22272/72393/235439/233878/20720/19156/26395/20370/68703/19883/57754/12286/14804/66797/18293/78286/14828/18189/234734/20239/67269/114142/93688/69539	25
BP	GO:0150116	regulation of cell-substrate junction organization	25/2384	69/28814	8.82664e-11	1.26846e-09	7.10621e-10	11815/212307/192197/11426/12631/50768/77569/76707/76499/14083/232227/21838/20194/13640/13837/18708/19262/19211/16971/18606/26921/13829/14758/19877/19271	25
BP	GO:0009314	response to radiation	77/2384	431/28814	9.81947e-11	1.40777e-09	7.88666e-10	17536/234593/12424/15902/13653/20320/12288/19046/16210/98415/20238/14810/11418/110911/66915/19941/17999/20512/19272/72931/14784/50754/94229/12914/66797/11820/240057/14042/20869/26414/12298/12575/71175/22210/14811/18148/11852/214162/50758/67068/18708/98660/19045/75786/11352/12290/16476/108012/11785/20318/14697/69807/26570/20656/22166/18015/15312/63958/12696/20511/55978/109880/17257/232975/20893/56…	77
BP	GO:0034284	response to monosaccharide	46/2384	198/28814	1.03156e-10	1.47537e-09	8.26537e-10	19055/66259/13653/18795/19276/13839/319613/56455/19275/18754/67041/12289/19056/16001/18111/18747/108155/11514/20586/16500/14694/26950/226525/19052/69227/13640/70456/56490/18575/12290/71764/100039795/16971/18189/20587/12393/16573/20677/18706/22318/93691/18555/14775/68667/20462/14645	46
BP	GO:0009743	response to carbohydrate	48/2384	212/28814	1.06075e-10	1.51352e-09	8.47912e-10	19055/66259/13653/18750/18795/19276/13839/319613/56455/19275/18754/67041/18751/12289/19056/16001/18111/18747/108155/11514/20586/16500/14694/26950/226525/19052/69227/13640/70456/56490/18575/12290/71764/100039795/16971/18189/20587/12393/16573/20677/18706/22318/93691/18555/14775/68667/20462/14645	48
BP	GO:0072521	purine-containing compound metabolic process	72/2384	392/28814	1.0939e-10	1.55712e-09	8.72337e-10	171567/11947/18102/11941/20617/11534/15254/11949/11957/54195/269523/14198/26395/68197/54403/71679/210044/66043/18746/14751/216739/13807/56421/19883/57423/70025/11958/12974/98496/108155/11514/104112/11848/14544/11676/21991/11820/12298/56451/14104/19017/208727/109674/20185/228033/18293/20916/18642/70456/56490/18537/18597/68263/15275/72899/76952/14679/15452/72106/56409/11946/74205/99586/110446/23887…	72
BP	GO:0061003	positive regulation of dendritic spine morphogenesis	16/2384	29/28814	1.09843e-10	1.55988e-09	8.73882e-10	19699/12323/18472/545156/108100/17118/66713/12361/29819/53872/18481/74143/74006/16975/72162/17356	16
BP	GO:0042982	amyloid precursor protein metabolic process	26/2384	75/28814	1.16531e-10	1.65095e-09	9.24899e-10	56177/64294/16432/20660/11816/12759/19122/20168/233744/11820/18212/15114/13383/68585/18196/104001/69352/13838/239606/19878/13548/23821/117148/11487/30948/19877	26
BP	GO:0007034	vacuolar transport	39/2384	152/28814	1.17371e-10	1.65893e-09	9.29372e-10	67166/16783/67298/269523/19349/20660/12759/19156/17999/11840/75608/140723/11972/56433/11852/71900/68943/17237/15481/217340/12300/20661/16971/57440/65114/54376/68942/12492/19328/53612/53611/77975/71817/218035/30948/11776/17101/66914/66700	39
BP	GO:0006163	purine nucleotide metabolic process	69/2384	369/28814	1.18115e-10	1.66553e-09	9.33067e-10	171567/11947/18102/11941/20617/11534/15254/11949/11957/54195/269523/14198/26395/68197/54403/71679/210044/66043/18746/14751/216739/13807/56421/19883/57423/70025/11958/12974/98496/108155/11514/104112/11848/14544/11676/21991/11820/12298/56451/14104/19017/208727/109674/20185/228033/18293/20916/18642/70456/56490/18597/68263/15275/76952/14679/15452/72106/56409/11946/74205/110446/238871/56428/16969/7414…	69
BP	GO:0048041	focal adhesion assembly	28/2384	86/28814	1.2377e-10	1.74118e-09	9.7545e-10	11815/19229/192197/11426/19272/12631/50768/77569/76707/76499/14083/21838/18607/20194/13640/13837/19262/19211/20411/16410/16971/18606/26921/13829/18720/14758/19877/19271	28
BP	GO:0001662	behavioral fear response	22/2384	55/28814	1.24885e-10	1.75277e-09	9.81941e-10	12424/18619/17260/108073/545156/56710/11816/69727/14806/22333/14812/13167/14609/68166/110886/98660/12290/20510/208643/60597/17257/72508	22
BP	GO:0098815	modulation of excitatory postsynaptic potential	23/2384	60/28814	1.32317e-10	1.85274e-09	1.03795e-09	19699/19229/108013/116837/192167/26875/14810/108100/19085/56637/116838/14812/13385/243961/11820/56216/216856/14811/12297/19211/18189/228880/17356	23
BP	GO:0098885	modification of postsynaptic actin cytoskeleton	12/2384	16/28814	1.33108e-10	1.85949e-09	1.04173e-09	18645/545156/108100/17118/83767/12631/11848/30785/12386/18643/16443/20430	12
BP	GO:0071383	cellular response to steroid hormone stimulus	41/2384	166/28814	1.42501e-10	1.98609e-09	1.11266e-09	18479/13207/12317/93760/17999/51810/56736/67040/11848/94186/108655/20586/18212/15502/70790/20185/93686/20602/224903/98660/16601/17978/69726/110784/75547/57320/11928/328365/22629/22195/22378/18626/56351/16969/17344/22215/72068/72508/12953/234594/109593	41
BP	GO:0071326	cellular response to monosaccharide stimulus	39/2384	153/28814	1.45058e-10	2.01705e-09	1.13e-09	19055/66259/18795/19276/13839/319613/56455/19275/18754/67041/12289/19056/16001/18747/108155/11514/20586/16500/14694/26950/19052/69227/13640/70456/56490/18575/12290/71764/16971/18189/20587/16573/20677/18706/93691/18555/14775/68667/20462	39
BP	GO:0016055	Wnt signaling pathway	79/2384	451/28814	1.50108e-10	2.08245e-09	1.16664e-09	70495/13653/24136/19277/11789/103978/21844/21833/269523/11816/56637/56612/67916/29811/12387/11426/14183/80707/19042/14682/93687/232341/17847/207181/14160/20586/11820/18099/14042/20869/140577/70790/22210/12876/13205/26554/58198/72357/70425/19043/11352/70122/19211/23802/16971/665113/68151/66743/18163/67772/65114/360216/20677/235542/81004/55978/12558/107515/11798/76246/70300/329252/22290/106042/1035…	79
BP	GO:0021766	hippocampus development	26/2384	76/28814	1.63227e-10	2.25922e-09	1.26567e-09	19699/24136/22272/18472/67703/13839/56637/12569/13390/13131/19280/13193/22627/70762/18293/14168/12928/12227/19211/12570/15904/13392/12032/16568/16975/15182	26
BP	GO:0051646	mitochondrion localization	21/2384	51/28814	1.71725e-10	2.37139e-09	1.32851e-09	22223/16561/319613/17755/22187/17258/83767/18039/78933/108155/56444/68196/235180/15114/16467/67269/74143/17762/74006/17760/50850	21
BP	GO:0009914	hormone transport	70/2384	380/28814	1.73109e-10	2.38501e-09	1.33614e-09	20614/20750/19055/66259/12889/68039/12288/54525/19276/114679/545156/13839/67267/319613/26875/56455/19275/56508/18754/67041/17918/22631/12289/19056/14661/20394/18111/116838/211323/268860/14609/54393/11514/19324/16500/230908/26950/216856/14683/69227/12876/56205/13640/18642/70456/20666/215445/18575/12290/71764/100039795/57320/16971/18189/207227/16443/12361/16573/54126/19726/20677/22318/93691/215999/…	70
BP	GO:0016082	synaptic vesicle priming	15/2384	26/28814	1.79115e-10	2.45649e-09	1.37619e-09	20614/17957/116837/20617/20910/104015/116838/67826/56216/19339/108124/238988/27062/78808/64051	15
BP	GO:1902473	regulation of protein localization to synapse	15/2384	26/28814	1.79115e-10	2.45649e-09	1.37619e-09	50791/192167/545156/56508/56637/26395/23888/13383/12322/216856/109905/665113/232370/11487/17762	15
BP	GO:0055117	regulation of cardiac muscle contraction	25/2384	71/28814	1.79999e-10	2.46299e-09	1.37983e-09	12314/12313/12288/20541/20191/238161/11931/11938/18578/13405/216033/13383/109676/208727/14168/98660/11549/16480/12315/11928/57440/100986/238871/30948/68667	25
BP	GO:0198738	cell-cell signaling by wnt	79/2384	453/28814	1.86656e-10	2.54828e-09	1.42761e-09	70495/13653/24136/19277/11789/103978/21844/21833/269523/11816/56637/56612/67916/29811/12387/11426/14183/80707/19042/14682/93687/232341/17847/207181/14160/20586/11820/18099/14042/20869/140577/70790/22210/12876/13205/26554/58198/72357/70425/19043/11352/70122/19211/23802/16971/665113/68151/66743/18163/67772/65114/360216/20677/235542/81004/55978/12558/107515/11798/76246/70300/329252/22290/106042/1035…	79
BP	GO:0002209	behavioral defense response	22/2384	56/28814	1.89631e-10	2.58302e-09	1.44707e-09	12424/18619/17260/108073/545156/56710/11816/69727/14806/22333/14812/13167/14609/68166/110886/98660/12290/20510/208643/60597/17257/72508	22
BP	GO:0035264	multicellular organism growth	49/2384	223/28814	2.07114e-10	2.81478e-09	1.57691e-09	20655/114679/15081/73094/70661/22589/407785/13046/94229/109241/66797/11820/14042/13383/226525/71175/11990/11994/14683/20185/19141/11518/57138/101476/217843/11352/26383/231051/19035/17263/29876/19647/110532/20511/14232/14571/18706/81004/20239/74493/238871/319817/225876/20496/232685/12567/50769/18129/19377	49
BP	GO:0042692	muscle cell differentiation	77/2384	438/28814	2.14927e-10	2.91437e-09	1.6327e-09	19055/22223/15902/11739/18479/17260/210933/15081/19241/64009/227325/107831/20541/21833/79221/238161/56637/11938/70834/12387/13405/14183/93760/17258/22608/51810/211323/18807/19883/216850/276770/108655/66797/20586/81702/108058/16011/12298/22003/21916/109676/18569/19317/24052/208727/66923/12520/234214/11549/69807/69726/20656/21417/75547/53817/20661/12168/19084/26556/28185/55978/12558/22388/11477/172…	77
BP	GO:0099068	postsynapse assembly	17/2384	34/28814	2.24269e-10	3.03419e-09	1.69983e-09	50791/19699/192167/19266/217692/14804/18213/19280/236915/216856/272381/19211/73340/18190/18189/12558/18222	17
BP	GO:0006820	anion transport	84/2384	498/28814	2.7728e-10	3.74297e-09	2.0969e-09	12424/72961/68039/14406/18750/11739/18479/14816/18674/108071/14394/20617/20910/108073/22334/243616/12727/11957/20532/14407/22348/19156/78830/105727/19122/57776/54403/22333/16423/14812/268860/14658/20512/14609/67760/54208/232333/12286/54393/94229/11740/77574/320091/110886/11732/228432/14400/18212/12298/12725/21366/20527/229706/78339/229709/70456/57138/14402/14395/19775/12349/16513/20983/20510/7650…	84
BP	GO:0097484	dendrite extension	19/2384	43/28814	2.92574e-10	3.94057e-09	2.2076e-09	319974/20979/116837/15387/20404/116838/83767/76884/12891/83814/20869/68585/14025/20983/217340/20430/17257/54338/17356	19
BP	GO:0071333	cellular response to glucose stimulus	38/2384	150/28814	3.01538e-10	4.05221e-09	2.27014e-09	19055/66259/19276/13839/319613/56455/19275/18754/67041/12289/19056/16001/18747/108155/11514/20586/16500/14694/26950/19052/69227/13640/70456/56490/18575/12290/71764/16971/18189/20587/16573/20677/18706/93691/18555/14775/68667/20462	38
BP	GO:0001678	cellular glucose homeostasis	41/2384	170/28814	3.1254e-10	4.19069e-09	2.34772e-09	19055/66259/19276/98415/13839/319613/56455/19275/18754/67041/12289/19056/16001/18747/108155/11514/20586/16500/14694/26950/19052/69227/13640/18708/70456/56490/18575/12290/71764/15275/16971/18189/20587/16573/20677/18706/93691/18555/14775/68667/20462	41
BP	GO:0043271	negative regulation of ion transport	42/2384	177/28814	3.28256e-10	4.39161e-09	2.46028e-09	12314/12313/19229/18750/20617/108073/11957/110213/14167/18754/17918/20720/22333/17999/14682/268860/11735/232341/54393/18798/108058/83814/19052/22627/14681/76757/98660/12297/329152/56085/19211/14697/57320/12315/53416/11911/229521/67704/53376/30948/14758/75607	42
BP	GO:0061157	mRNA destabilization	29/2384	95/28814	3.32141e-10	4.43371e-09	2.48387e-09	11991/13046/22608/51810/18458/213988/208922/230908/229663/80912/19317/218693/13211/12227/26383/22057/231464/19878/217351/74326/319817/72587/72068/67710/234594/233833/19877/72162/104625	29
BP	GO:0048709	oligodendrocyte differentiation	33/2384	119/28814	3.47348e-10	4.62643e-09	2.59183e-09	18823/15902/19242/22370/20678/19744/12759/19283/12387/13390/211323/66797/18212/19317/20336/23966/19262/75786/16513/19211/18015/56386/12805/15904/17136/18606/22388/13392/12799/232232/15182/17153/19271	33
BP	GO:0021680	cerebellar Purkinje cell layer development	18/2384	39/28814	3.55217e-10	4.72077e-09	2.64469e-09	11941/22272/72393/235439/233878/19156/20370/68703/19883/57754/12286/66797/14828/234734/20239/67269/114142/93688	18
BP	GO:1902430	negative regulation of amyloid-beta formation	13/2384	20/28814	3.67313e-10	4.87075e-09	2.72871e-09	56177/20660/11816/12759/19122/20168/233744/18212/15114/68585/104001/30948/19877	13
BP	GO:0030073	insulin secretion	50/2384	234/28814	3.83758e-10	5.0776e-09	2.84459e-09	19055/66259/12889/12288/54525/19276/13839/67267/319613/26875/56455/19275/56508/18754/67041/17918/12289/19056/14661/18111/116838/268860/14609/11514/16500/230908/26950/216856/69227/56205/13640/18642/70456/18575/12290/71764/100039795/57320/16971/18189/207227/12361/16573/19726/20677/93691/215999/18555/68667/14645	50
BP	GO:0030837	negative regulation of actin filament polymerization	24/2384	68/28814	3.92282e-10	5.17899e-09	2.90139e-09	18645/19241/237860/20740/12631/20742/76709/12343/68732/22003/21916/14489/211673/11518/18643/14026/80880/12345/27360/11519/19240/75339/227753/13829	24
BP	GO:0030522	intracellular receptor signaling pathway	48/2384	220/28814	4.06837e-10	5.35936e-09	3.00244e-09	18479/13207/74136/12317/21833/17684/26381/93760/17999/17977/19883/56736/67040/11848/94186/108655/80913/20586/81702/18212/15502/80912/70790/20185/93686/20602/224903/16601/17978/110784/57320/328365/22629/22378/59079/56018/18626/56351/60595/16969/17344/22215/72068/12953/234594/109593/14254/75302	48
BP	GO:0009749	response to glucose	44/2384	192/28814	4.15833e-10	5.46377e-09	3.06093e-09	19055/66259/13653/19276/13839/319613/56455/19275/18754/67041/12289/19056/16001/18111/18747/108155/11514/20586/16500/14694/26950/226525/19052/69227/13640/70456/56490/18575/12290/71764/100039795/16971/18189/20587/16573/20677/18706/22318/93691/18555/14775/68667/20462/14645	44
BP	GO:0044091	membrane biogenesis	23/2384	63/28814	4.16581e-10	5.46377e-09	3.06093e-09	50791/192167/331461/56442/19266/19156/76686/11735/20742/75608/20336/23970/216856/20194/22234/19211/18190/18189/68942/12558/229521/23825/50850	23
BP	GO:0061351	neural precursor cell proliferation	45/2384	199/28814	4.1929e-10	5.48731e-09	3.07412e-09	12140/15902/19242/24136/18472/20312/16560/20678/19283/12387/14183/68703/216739/226646/19883/57754/11848/66797/231871/171469/20602/14168/58198/22041/12227/320165/18015/56195/15904/53605/11878/14678/55978/12558/15184/16800/16568/15228/252838/18222/69539/56458/107746/17356/12484	45
BP	GO:0007044	cell-substrate junction assembly	29/2384	96/28814	4.38468e-10	5.72583e-09	3.20774e-09	11815/19229/192197/11426/13518/19272/12631/50768/77569/76707/76499/14083/21838/18607/20194/13640/13837/19262/19211/20411/16410/16971/18606/26921/13829/18720/14758/19877/19271	29
BP	GO:0018107	peptidyl-threonine phosphorylation	33/2384	120/28814	4.4131e-10	5.75044e-09	3.22153e-09	26413/18750/231876/18751/56637/12569/53323/18747/232341/12704/108155/11820/108058/18099/20869/12322/260299/114715/114716/208643/15275/226751/23797/53416/12283/83946/19878/11477/13548/11909/12747/13829/19877	33
BP	GO:0071331	cellular response to hexose stimulus	38/2384	152/28814	4.55644e-10	5.92436e-09	3.31896e-09	19055/66259/19276/13839/319613/56455/19275/18754/67041/12289/19056/16001/18747/108155/11514/20586/16500/14694/26950/19052/69227/13640/70456/56490/18575/12290/71764/16971/18189/20587/16573/20677/18706/93691/18555/14775/68667/20462	38
BP	GO:0032507	maintenance of protein location in cell	24/2384	69/28814	5.54424e-10	7.19314e-09	4.02977e-09	103172/19241/64009/20660/51810/108686/11735/14609/19387/18643/68943/26936/68379/14828/15275/22166/57320/107566/14809/19240/227753/67830/19762/233833	24
BP	GO:0016601	Rac protein signal transduction	20/2384	49/28814	5.63415e-10	7.29404e-09	4.0863e-09	319974/140580/21844/83767/50884/12554/108155/19417/108058/68585/101314/260299/12928/56486/329165/64652/18015/20430/20262/13430	20
BP	GO:0009117	nucleotide metabolic process	77/2384	447/28814	5.68283e-10	7.34124e-09	4.11274e-09	171567/11947/26413/18102/11941/20617/11534/15254/11949/11957/54195/269523/14198/26395/68197/54403/71679/210044/66043/18746/14751/216739/13807/56421/19883/57423/70025/11958/12974/98496/108155/11514/104112/11848/14544/11676/21991/11820/12298/56451/14104/19017/208727/109674/20185/228033/18293/20916/18642/70456/56490/18597/68263/15275/83965/76952/57320/14679/15452/72106/56409/11946/74205/99586/110446…	77
BP	GO:0050708	regulation of protein secretion	59/2384	304/28814	5.84999e-10	7.52482e-09	4.21558e-09	19055/66259/54525/209630/13839/67267/319613/56455/56508/18754/67041/11816/12289/19056/18484/14661/229877/18111/12215/268860/14609/11840/11514/16500/230908/26950/216856/56205/13640/18642/70456/215445/20983/18575/12290/71764/11785/52906/16971/18189/207227/68151/12361/16573/65114/19726/20677/93691/56013/102635496/215999/78808/18555/66191/74006/20496/68667/18007/14645	59
BP	GO:0060070	canonical Wnt signaling pathway	59/2384	304/28814	5.84999e-10	7.52482e-09	4.21558e-09	70495/13653/24136/19277/11789/103978/21833/269523/11816/56637/56612/67916/12387/14183/19042/14682/93687/232341/17847/207181/14160/11820/14042/20869/140577/70790/22210/13205/70425/19043/70122/19211/23802/68151/66743/18163/67772/65114/20677/235542/81004/55978/12558/107515/11798/70300/22290/106042/74493/20378/20356/18647/269424/12234/68667/56458/107746/15182/75607	59
BP	GO:0043434	response to peptide hormone	66/2384	359/28814	6.21215e-10	7.97358e-09	4.46699e-09	67972/13653/18750/18795/18479/22628/98415/11789/15387/15370/20384/79221/20660/17918/17118/18751/56637/11938/12387/16001/229877/18746/22608/19268/12631/14784/98496/108155/66445/109241/11514/14083/12322/19387/68421/237542/12928/229709/18708/19262/12349/19211/20383/23797/20661/20411/75747/83946/20430/14678/19878/22318/18718/19328/107508/74143/16451/72508/12953/77781/12445/56458/74741/19877/12567/192…	66
BP	GO:0001933	negative regulation of protein phosphorylation	65/2384	352/28814	6.92442e-10	8.85617e-09	4.96144e-09	18546/66259/22223/320472/18750/16210/19277/20617/11789/20404/20541/19085/20660/11816/56637/67916/13405/19122/15525/14682/98496/108155/18213/19281/14694/230908/170835/12575/19052/15502/21838/19017/97998/22210/18148/260299/18769/114715/114716/11819/19261/16476/19211/208643/69726/52662/57320/18015/53416/16971/11461/56417/23980/110532/72828/14232/19084/18767/238871/56013/232314/13829/19252/104570/192…	65
BP	GO:0030072	peptide hormone secretion	57/2384	290/28814	6.92925e-10	8.85617e-09	4.96144e-09	19055/66259/12889/12288/54525/19276/545156/13839/67267/319613/26875/56455/19275/56508/18754/67041/17918/12289/19056/14661/18111/116838/268860/14609/54393/11514/19324/16500/230908/26950/216856/69227/12876/56205/13640/18642/70456/18575/12290/71764/100039795/57320/16971/18189/207227/16443/12361/16573/54126/19726/20677/93691/215999/18555/68667/14645/13722	57
BP	GO:0009746	response to hexose	44/2384	195/28814	7.02269e-10	8.95654e-09	5.01766e-09	19055/66259/13653/19276/13839/319613/56455/19275/18754/67041/12289/19056/16001/18111/18747/108155/11514/20586/16500/14694/26950/226525/19052/69227/13640/70456/56490/18575/12290/71764/100039795/16971/18189/20587/16573/20677/18706/22318/93691/18555/14775/68667/20462/14645	44
BP	GO:0016482	cytosolic transport	39/2384	161/28814	7.31101e-10	9.3045e-09	5.2126e-09	26413/54525/16561/67166/327814/68365/67300/19346/319613/16560/16783/19349/20660/17756/231876/26395/70834/270192/66713/77097/11981/216344/56433/252870/13858/20983/19347/20661/16572/72238/16573/57440/65114/18718/17257/54198/53612/53611/11769	39
BP	GO:0098698	postsynaptic specialization assembly	15/2384	28/28814	7.39743e-10	9.39457e-09	5.26306e-09	19699/192167/19266/217692/14804/18213/19280/236915/216856/272381/19211/73340/18190/18189/18222	15
BP	GO:0072583	clathrin-dependent endocytosis	19/2384	45/28814	7.58201e-10	9.58845e-09	5.37168e-09	54609/20404/67300/73094/20616/12330/72685/12757/269774/68421/232910/11772/74325/71770/16443/207278/229521/13430/227333	19
BP	GO:0086009	membrane repolarization	19/2384	45/28814	7.58201e-10	9.58845e-09	5.37168e-09	56543/170738/11932/238161/12293/11931/12289/14609/83814/109676/22627/11933/12297/20266/11928/22388/100986/70729/140492	19
BP	GO:0001952	regulation of cell-matrix adhesion	34/2384	129/28814	8.29042e-10	1.04623e-08	5.86123e-09	11815/19229/192197/56637/13405/11426/12631/12554/50768/77569/76707/76499/14083/21838/218397/20194/13640/13837/18708/19262/16480/19211/18015/22288/16971/12361/83436/18606/26921/13829/14758/12305/19877/19271	34
BP	GO:0099519	dense core granule cytoskeletal transport	10/2384	12/28814	8.3448e-10	1.05088e-08	5.8873e-09	16561/327814/319613/16560/17756/77097/20983/16572/16573/17257	10
BP	GO:1903320	regulation of protein modification by small protein conjugation or removal	52/2384	254/28814	8.62735e-10	1.08419e-08	6.07392e-09	15516/13653/105689/27050/107831/15519/269523/18754/66915/14360/12387/50995/22187/56438/18412/13819/108155/50754/70097/59026/15502/70790/208727/18148/13205/26554/80985/56486/68943/16898/56085/14828/19211/57320/237107/328365/56469/20677/22195/14897/11798/106042/545085/67245/65019/225876/22215/216080/12234/70315/66914/107260	52
BP	GO:0022618	ribonucleoprotein complex assembly	39/2384	162/28814	8.86757e-10	1.11206e-08	6.23e-09	15516/14007/108013/22121/101739/15519/20817/328110/13046/20103/22384/81898/20054/20085/192196/217869/78784/20044/13211/75786/16898/53817/67684/56195/67332/107686/11837/20638/56351/20901/192159/319586/13669/432508/28000/72831/66448/68879/20643	39
BP	GO:0030042	actin filament depolymerization	22/2384	60/28814	9.0506e-10	1.13265e-08	6.34535e-09	20740/12631/20742/76709/12343/68732/22003/21916/14489/11518/14026/194401/110380/18706/22388/12345/27360/20356/11519/75339/227753/13829	22
BP	GO:0043393	regulation of protein binding	47/2384	218/28814	9.35134e-10	1.16785e-08	6.54256e-09	15516/22370/15387/21844/110213/20660/17756/11816/56637/11938/74585/19268/15525/233744/76089/11820/12933/14694/12575/19052/208727/11518/12928/100732/11804/11352/11538/23802/57320/17169/16971/237107/11461/67443/72828/54126/12010/17257/15184/170822/12540/13728/11519/12741/19384/12716/19877	47
BP	GO:0007041	lysosomal transport	32/2384	117/28814	9.37874e-10	1.16884e-08	6.54812e-09	67166/16783/67298/269523/19349/20660/12759/19156/17999/11840/75608/140723/11852/71900/68943/17237/15481/217340/12300/20661/16971/57440/65114/54376/68942/12492/19328/218035/30948/11776/17101/66700	32
BP	GO:0032228	regulation of synaptic transmission, GABAergic	18/2384	41/28814	9.79826e-10	1.2186e-08	6.82686e-09	170571/192167/20910/13869/18754/69727/13167/232333/66797/15114/216856/12349/11549/19211/64652/18015/16573/14805	18
BP	GO:0050779	RNA destabilization	29/2384	99/28814	9.82649e-10	1.21958e-08	6.83238e-09	11991/13046/22608/51810/18458/213988/208922/230908/229663/80912/19317/218693/13211/12227/26383/22057/231464/19878/217351/74326/319817/72587/72068/67710/234594/233833/19877/72162/104625	29
BP	GO:0043543	protein acylation	53/2384	263/28814	1.07769e-09	1.33478e-08	7.47777e-09	319974/20617/56637/216965/76686/19042/17977/108155/13016/13813/54169/12914/74026/80795/20586/11820/57261/13205/214162/18293/74022/239667/76719/216825/19043/11785/70122/57320/20587/11461/18107/18108/20677/239510/17257/22378/11909/18626/58521/269424/320150/103537/18984/100683/224727/83766/74838/70315/14645/15182/98403/17192/18046	53
BP	GO:0048268	clathrin coat assembly	12/2384	18/28814	1.15952e-09	1.43024e-08	8.01253e-09	18197/67300/73094/20616/68566/12757/13858/18196/13854/74325/71770/11764	12
BP	GO:1905244	regulation of modification of synaptic structure	12/2384	18/28814	1.15952e-09	1.43024e-08	8.01253e-09	545156/108100/17118/56637/11848/30785/235604/16443/13838/20430/68942/12540	12
BP	GO:0006942	regulation of striated muscle contraction	27/2384	88/28814	1.18088e-09	1.45359e-08	8.14336e-09	12314/12313/12288/20541/20191/15370/238161/11931/11938/18578/13405/216033/14790/13383/109676/208727/14168/98660/11549/16480/12315/11928/57440/100986/238871/30948/68667	27
BP	GO:0035640	exploration behavior	17/2384	37/28814	1.20085e-09	1.47515e-08	8.26415e-09	14415/18619/56710/18754/11816/13385/268860/94229/216856/214162/98660/14402/21960/11352/210274/268890/22215	17
BP	GO:0002027	regulation of heart rate	31/2384	112/28814	1.23938e-09	1.51629e-08	8.49459e-09	12314/12313/12288/56543/20541/11957/20191/12293/12289/13405/216033/13819/22003/12296/109676/12671/93686/18708/11549/16480/12290/20510/20266/12315/20346/100986/70729/238871/235281/30948/68667	31
BP	GO:0007156	homophilic cell adhesion via plasma membrane adhesion molecules	31/2384	112/28814	1.23938e-09	1.51629e-08	8.49459e-09	170677/23965/20320/67703/244682/319504/65945/12215/19876/19268/114873/94332/18526/12554/268902/12561/64085/19274/19281/320873/54725/270120/11994/215654/12563/23836/330222/219257/12558/232370/104010	31
BP	GO:0035304	regulation of protein dephosphorylation	28/2384	94/28814	1.24624e-09	1.52157e-08	8.52422e-09	12314/12313/50791/15516/54401/100072/72930/74585/22027/50768/19052/22627/217124/228361/56205/52036/68943/26936/17931/107895/12315/14678/19878/228852/66385/226849/12953/19877	28
BP	GO:2000311	regulation of AMPA receptor activity	14/2384	25/28814	1.26067e-09	1.53608e-08	8.60546e-09	19699/17260/192167/72555/435145/243961/11838/140723/216856/12300/60597/260297/18189/54376	14
BP	GO:0061014	positive regulation of mRNA catabolic process	29/2384	100/28814	1.27519e-09	1.55062e-08	8.68696e-09	11991/13046/22608/51810/18458/213988/208922/230908/229663/80912/19317/218693/13211/12227/26383/22057/231464/19878/217351/74326/319817/72587/72068/67710/234594/233833/19877/72162/104625	29
BP	GO:0007632	visual behavior	25/2384	77/28814	1.28479e-09	1.55913e-08	8.73463e-09	17536/234593/12424/20320/12288/20238/14810/11820/240057/14811/214162/67068/98660/75786/11352/12290/108012/11785/26570/18015/20511/55978/109880/17257/232975	25
BP	GO:0006937	regulation of muscle contraction	39/2384	164/28814	1.29701e-09	1.56764e-08	8.78228e-09	12314/12313/19091/67972/18750/12288/20655/20541/20191/15370/238161/11931/26395/11938/18578/13405/16531/216033/268860/11848/14790/13383/109676/208727/12671/243764/14168/98660/11549/16480/12315/11928/57440/100986/238130/238871/30948/68667/14254	39
BP	GO:0009755	hormone-mediated signaling pathway	39/2384	164/28814	1.29701e-09	1.56764e-08	8.78228e-09	18479/13207/12317/21833/93760/17999/17977/56736/67040/11848/14160/94186/108655/20586/18212/15502/70790/20185/93686/20602/224903/16601/17978/110784/75547/57320/328365/22629/22378/18626/56351/16969/17344/22215/353187/72068/12953/234594/109593	39
BP	GO:0006753	nucleoside phosphate metabolic process	77/2384	455/28814	1.30675e-09	1.57623e-08	8.8304e-09	171567/11947/26413/18102/11941/20617/11534/15254/11949/11957/54195/269523/14198/26395/68197/54403/71679/210044/66043/18746/14751/216739/13807/56421/19883/57423/70025/11958/12974/98496/108155/11514/104112/11848/14544/11676/21991/11820/12298/56451/14104/19017/208727/109674/20185/228033/18293/20916/18642/70456/56490/18597/68263/15275/83965/76952/57320/14679/15452/72106/56409/11946/74205/99586/110446…	77
BP	GO:0030834	regulation of actin filament depolymerization	21/2384	56/28814	1.34682e-09	1.62131e-08	9.08297e-09	20740/12631/20742/76709/12343/68732/22003/21916/14489/11518/14026/110380/18706/22388/12345/27360/20356/11519/75339/227753/13829	21
BP	GO:0006099	tricarboxylic acid cycle	16/2384	33/28814	1.37021e-09	1.64617e-08	9.22223e-09	11429/17449/17993/66945/67834/12974/67680/170718/56451/17448/18293/20916/18597/68263/66052/15929	16
BP	GO:0006120	mitochondrial electron transport, NADH to ubiquinone	15/2384	29/28814	1.41463e-09	1.69277e-08	9.4833e-09	67264/66416/407785/68197/66218/67273/226646/227197/72900/68943/57320/75406/68375/17995/225887	15
BP	GO:0099637	neurotransmitter receptor transport	15/2384	29/28814	1.41463e-09	1.69277e-08	9.4833e-09	20614/12889/65945/67826/56216/26414/140723/74053/18196/20510/12300/65114/54376/22318/11776	15
BP	GO:1903362	regulation of cellular protein catabolic process	51/2384	250/28814	1.41975e-09	1.69551e-08	9.49865e-09	15516/19229/54609/15519/269523/14198/11816/12759/56637/17754/224997/22187/114128/53323/11983/56438/18747/56736/78933/108155/23806/50754/11836/338352/14694/14083/225131/252870/414872/12520/56486/56085/19211/57320/16971/68135/56469/65114/13838/28075/53378/67269/106042/20610/65019/22215/224727/14775/12234/22225/14084	51
BP	GO:0045926	negative regulation of growth	53/2384	265/28814	1.42851e-09	1.7026e-08	9.53835e-09	14706/18479/11789/20348/17684/17756/20720/56637/12569/12631/14609/17751/108655/20586/14694/16011/14083/20869/19280/12575/68585/217124/14683/19141/13205/14025/14168/17268/239667/21960/19211/76500/320027/20564/214968/12168/20346/29869/12696/20358/17136/11302/28185/20239/17257/20378/20356/14199/15929/15182/16468/19377/19271	53
BP	GO:0045666	positive regulation of neuron differentiation	32/2384	119/28814	1.49371e-09	1.77678e-08	9.95394e-09	18546/17260/16210/21413/21858/17755/56710/70834/13405/13390/17977/11848/13131/11820/21406/235180/30957/58198/215378/20666/19211/208643/69807/21417/50779/233552/13392/16800/15228/28000/240843/75104	32
BP	GO:1904427	positive regulation of calcium ion transmembrane transport	27/2384	89/28814	1.56209e-09	1.85444e-08	1.0389e-08	12314/12313/18823/12288/20312/20617/20191/238161/12293/11931/12289/14169/13167/75909/15114/12298/21838/12296/109676/76757/12297/65973/15512/14467/12315/57440/20866	27
BP	GO:0060402	calcium ion transport into cytosol	41/2384	179/28814	1.64549e-09	1.94959e-08	1.09221e-08	12314/12313/19229/12288/20312/20617/14810/20541/20191/14225/110213/18754/238161/17918/12293/12289/14360/13405/11517/19122/14812/13167/14724/12286/108058/15114/21838/109676/14811/76757/12297/65973/11549/12290/12315/16410/20192/72828/238871/16438/12287	41
BP	GO:0051099	positive regulation of binding	43/2384	193/28814	1.65319e-09	1.95486e-08	1.09516e-08	12313/15516/18102/22370/67839/21844/11816/56637/12387/74585/15525/233744/76089/20586/11820/19052/57261/13211/11518/20194/59022/15388/100732/11352/208643/23802/22166/57320/17169/16971/67443/13838/54126/219150/12010/170822/20481/11519/21849/12741/19384/14958/72701	43
BP	GO:0015833	peptide transport	60/2384	320/28814	1.69049e-09	1.99505e-08	1.11767e-08	19055/66259/12889/12288/54525/19276/545156/13839/67267/319613/26875/56455/19275/56508/18754/67041/17918/12289/19056/14661/18111/116838/268860/14609/54393/11514/19324/16500/230908/26950/216856/69227/12876/56205/13640/18642/70456/12349/18575/12290/71764/100039795/26570/57320/16971/18189/207227/16443/12361/16573/54126/19726/20677/93691/27416/215999/18555/68667/14645/13722	60
BP	GO:0034599	cellular response to oxidative stress	54/2384	274/28814	1.74385e-09	2.05399e-08	1.15069e-08	26413/20655/16210/20617/27050/14004/20541/170719/19156/14360/11938/12387/71514/110265/19272/12631/69635/13819/17751/216850/50754/108655/11820/14694/54683/14281/171469/19017/11852/15505/67067/21672/18477/101476/68943/19261/16476/20510/56085/26570/20656/22166/57320/11911/71389/11909/67452/213990/14775/17762/56458/15182/211329/227743	54
BP	GO:1903828	negative regulation of protein localization	47/2384	222/28814	1.7532e-09	2.06095e-08	1.15459e-08	19055/11815/13175/14567/209630/67300/11816/56637/14569/56374/56079/17754/94275/98496/108155/11820/16500/83814/26950/19052/15502/19387/18769/207304/70762/15505/215445/20983/18575/22166/57320/18015/207227/65114/19878/18767/54198/93691/56013/226849/13829/18222/17762/14758/18007/216169/17938	47
BP	GO:0030177	positive regulation of Wnt signaling pathway	35/2384	139/28814	1.77932e-09	2.08757e-08	1.16951e-08	70495/24136/103978/21833/269523/11426/14183/19042/232341/17847/14160/20586/140577/70790/22210/13205/58198/70425/19043/11352/70122/68151/66743/65114/360216/20677/235542/81004/107515/11798/329252/74493/20356/68667/75607	35
BP	GO:0030835	negative regulation of actin filament depolymerization	19/2384	47/28814	1.84479e-09	2.16017e-08	1.21018e-08	20740/12631/20742/76709/12343/68732/22003/21916/14489/11518/14026/110380/18706/12345/27360/11519/75339/227753/13829	19
BP	GO:0048660	regulation of smooth muscle cell proliferation	41/2384	180/28814	1.96223e-09	2.29321e-08	1.28471e-08	234593/11815/19091/15902/13653/18750/18479/17260/20312/11816/56637/29811/12387/16001/14183/14682/12554/17261/11848/108655/108058/16011/14083/12575/22003/18569/19017/208727/18708/16476/19211/20656/53817/12168/14679/18706/14678/238871/72508/22668/14254	41
BP	GO:0002790	peptide secretion	57/2384	298/28814	1.99783e-09	2.33028e-08	1.30548e-08	19055/66259/12889/12288/54525/19276/545156/13839/67267/319613/26875/56455/19275/56508/18754/67041/17918/12289/19056/14661/18111/116838/268860/14609/54393/11514/19324/16500/230908/26950/216856/69227/12876/56205/13640/18642/70456/18575/12290/71764/100039795/57320/16971/18189/207227/16443/12361/16573/54126/19726/20677/93691/215999/18555/68667/14645/13722	57
BP	GO:0016236	macroautophagy	50/2384	245/28814	2.0203e-09	2.35193e-08	1.3176e-08	56367/11739/54609/67839/67166/80877/269523/19349/17918/11938/11975/57436/22333/66734/18412/227298/11740/59026/19324/13033/75608/75909/66643/235180/225131/66169/72145/228361/56486/68943/56085/75747/14679/29869/72238/76561/67443/211134/68942/55978/18718/19328/12539/18475/53612/53611/100226/218035/74302/110147	50
BP	GO:0030010	establishment of cell polarity	37/2384	153/28814	2.07599e-09	2.41208e-08	1.35131e-08	15516/19229/18479/18472/209630/17755/15519/52822/192197/17756/56637/16001/17758/12631/14609/11848/14086/76707/235180/20869/20336/211673/270163/14168/12928/243548/14107/55978/16800/72823/12540/103583/13728/215449/66165/227753/76816	37
BP	GO:0043488	regulation of mRNA stability	38/2384	160/28814	2.1835e-09	2.5321e-08	1.41854e-08	11991/13046/77134/22608/51810/18458/213988/80913/208922/230908/229663/233908/217980/80912/19317/218693/18148/13211/12227/105859/26383/22057/231464/12696/19878/217351/74326/76936/319817/72587/75553/72068/67710/234594/233833/19877/72162/104625	38
BP	GO:0048659	smooth muscle cell proliferation	42/2384	188/28814	2.33454e-09	2.70204e-08	1.51375e-08	234593/11815/19091/15902/13653/18750/18479/17260/20312/545156/11816/56637/29811/12387/16001/14183/14682/12554/17261/11848/108655/108058/16011/14083/12575/22003/18569/19017/208727/18708/16476/19211/20656/53817/12168/14679/18706/14678/238871/72508/22668/14254	42
BP	GO:0034205	amyloid-beta formation	19/2384	48/28814	2.81655e-09	3.25366e-08	1.82278e-08	56177/20660/11816/12759/19122/20168/233744/18212/15114/68585/104001/13838/239606/19878/13548/23821/11487/30948/19877	19
BP	GO:0098657	import into cell	49/2384	240/28814	2.8749e-09	3.31469e-08	1.85697e-08	69908/16520/12288/14816/229791/20617/56543/243616/20541/11932/11931/12289/14360/19122/216739/20512/54208/16519/232341/232333/12286/269642/20974/13383/21366/98660/11933/57138/16513/12290/20510/26570/57320/11928/11461/107723/20511/16522/331004/232975/74205/107508/72508/20496/68667/14758/66914/12287/75607	49
BP	GO:0060291	long-term synaptic potentiation	51/2384	255/28814	2.89443e-09	3.33082e-08	1.866e-08	20614/26413/19699/19229/64011/12323/20320/19242/18479/116837/192167/20617/15387/545156/19085/11816/20720/56637/19122/67826/14812/13167/18412/11514/67869/11820/208922/18212/11838/268755/19418/19339/14811/19141/243725/75786/21960/18196/20510/19211/13116/70441/18015/12308/210274/260297/13838/50997/22318/109880/17257	51
BP	GO:0007160	cell-matrix adhesion	48/2384	234/28814	3.53575e-09	4.06104e-08	2.27509e-08	11815/19229/22370/21844/192197/56637/12387/13405/11426/19272/12631/12554/50768/11848/77569/76707/76499/14083/21838/218397/12512/18607/20194/13640/13837/18708/19262/19261/16480/27418/19211/20411/18015/22288/16410/16971/12361/83436/18606/26921/12032/58800/13829/18720/14758/12305/19877/19271	48
BP	GO:0045860	positive regulation of protein kinase activity	64/2384	358/28814	3.5667e-09	4.08878e-08	2.29063e-08	15516/19699/19229/19419/13653/24136/18479/108071/20617/27050/207565/15519/238161/17118/12759/26395/12569/19122/94275/108686/19876/13385/211323/17751/76089/50754/70097/11514/11848/13131/18213/11820/14083/20869/13383/12575/19052/18148/13205/243725/30957/237542/15505/100732/11549/11538/109905/53310/20510/23994/75547/18189/12570/381290/216439/12283/13838/26401/56013/75104/16975/12445/14254/12484	64
BP	GO:0051893	regulation of focal adhesion assembly	22/2384	64/28814	3.71265e-09	4.23991e-08	2.37529e-08	11815/192197/11426/12631/50768/77569/76707/76499/14083/21838/20194/13640/13837/19262/19211/16971/18606/26921/13829/14758/19877/19271	22
BP	GO:0090109	regulation of cell-substrate junction assembly	22/2384	64/28814	3.71265e-09	4.23991e-08	2.37529e-08	11815/192197/11426/12631/50768/77569/76707/76499/14083/21838/20194/13640/13837/19262/19211/16971/18606/26921/13829/14758/19877/19271	22
BP	GO:0021955	central nervous system neuron axonogenesis	18/2384	44/28814	3.91927e-09	4.46738e-08	2.50273e-08	15516/13175/18750/24136/18472/105689/13176/15519/18028/14790/14083/13193/19211/20266/56386/243743/110532/13838	18
BP	GO:0022406	membrane docking	25/2384	81/28814	4.2002e-09	4.77852e-08	2.67704e-08	234593/69908/20979/116837/20910/19349/11938/116838/67295/75909/56216/16500/17967/20336/19339/12322/229709/18189/75914/22318/19328/54198/100226/52635/19877	25
BP	GO:0031103	axon regeneration	20/2384	54/28814	4.27232e-09	4.84393e-08	2.71368e-08	19242/26395/16001/19268/211323/18039/18213/27528/19280/68585/30957/21960/16476/19211/16971/13838/17136/109880/18007/233781	20
BP	GO:1902992	negative regulation of amyloid precursor protein catabolic process	13/2384	23/28814	4.27382e-09	4.84393e-08	2.71368e-08	56177/20660/11816/12759/19122/20168/233744/18212/15114/68585/104001/30948/19877	13
BP	GO:0034504	protein localization to nucleus	59/2384	320/28814	4.42857e-09	5.00987e-08	2.80665e-08	19055/15516/11815/26413/13175/103172/13207/64009/12317/19058/56637/14360/94275/51810/12631/18412/22771/108155/11820/230908/20869/12298/12575/19052/22627/70790/19387/18148/18769/237542/382253/70762/18708/16480/68379/15481/22166/57320/18015/56417/230673/83946/107566/18767/106042/20610/11909/76936/238799/16969/213990/21849/108989/19384/12953/110750/14645/16649/320938	59
BP	GO:0062197	cellular response to chemical stress	61/2384	336/28814	4.50088e-09	5.0821e-08	2.84711e-08	26413/20655/16210/20617/27050/14004/20541/170719/19156/14360/11938/12387/71514/110265/19272/12631/69635/13819/17751/216850/50754/108655/66972/11820/14694/54683/15502/14281/171469/19017/13205/11852/15505/110876/67067/21672/18477/101476/68943/19261/16476/20510/56085/26570/20656/22166/57320/53416/107723/11911/18706/71389/11909/67452/213990/14775/17762/56458/15182/211329/227743	61
BP	GO:2000310	regulation of NMDA receptor activity	14/2384	27/28814	4.83836e-09	5.45291e-08	3.05485e-08	19699/19229/17260/192167/13385/12631/69635/19417/19418/19017/14811/57320/60597/18189	14
BP	GO:0000288	nuclear-transcribed mRNA catabolic process, deadenylation-dependent decay	21/2384	60/28814	5.77364e-09	6.4948e-08	3.63854e-08	11991/22608/51810/18458/213988/208922/229663/218693/13211/12227/22057/231464/217351/319817/72587/72068/67710/234594/233833/72162/104625	21
BP	GO:0032869	cellular response to insulin stimulus	44/2384	208/28814	5.86491e-09	6.58515e-08	3.68915e-08	67972/18750/18795/18479/22628/98415/11789/15387/79221/20660/17918/17118/18751/56637/16001/18746/22608/19268/14784/98496/108155/68421/237542/18708/19262/19211/20383/23797/20411/75747/83946/20430/14678/22318/18718/19328/107508/74143/72508/12445/56458/74741/12567/19271	44
BP	GO:0051928	positive regulation of calcium ion transport	35/2384	145/28814	5.89744e-09	6.60931e-08	3.70269e-08	12314/12313/18823/67972/12288/11941/20312/20617/14810/20191/238161/12293/11931/12289/11517/14169/13167/75909/15114/12298/21838/12296/109676/12322/76757/12297/65973/15512/14467/12315/12361/57440/26556/20866/16438	35
BP	GO:2001222	regulation of neuron migration	20/2384	55/28814	6.192e-09	6.92651e-08	3.88039e-08	56177/19699/12323/18183/80883/218194/13869/56637/19283/211323/76089/71175/12386/12322/30957/20346/20358/16800/214812/18007	20
BP	GO:0032252	secretory granule localization	12/2384	20/28814	6.72077e-09	7.50403e-08	4.20393e-08	19419/16561/327814/319613/16560/17756/17918/77097/20983/16572/16573/17257	12
BP	GO:0032868	response to insulin	49/2384	246/28814	6.74317e-09	7.50671e-08	4.20543e-08	67972/13653/18750/18795/18479/22628/98415/11789/15387/20384/79221/20660/17918/17118/18751/56637/16001/18746/22608/19268/14784/98496/108155/68421/237542/18708/19262/19211/20383/23797/20661/20411/75747/83946/20430/14678/22318/18718/19328/107508/74143/72508/12953/77781/12445/56458/74741/12567/19271	49
BP	GO:1902745	positive regulation of lamellipodium organization	16/2384	36/28814	6.74816e-09	7.50671e-08	4.20543e-08	319974/66713/50884/12631/14086/76709/68732/101314/208727/18708/329165/20430/18606/12540/13430/68750	16
BP	GO:0098661	inorganic anion transmembrane transport	24/2384	77/28814	6.86113e-09	7.61827e-08	4.26793e-08	14406/18674/108071/14394/14407/19122/14658/20512/232333/320091/110886/11732/228432/14400/12725/57138/14402/14395/19775/20510/107723/14397/20496/105722	24
BP	GO:0045732	positive regulation of protein catabolic process	46/2384	225/28814	8.28494e-09	9.16364e-08	5.13369e-08	19229/54609/11789/18195/15519/269523/19349/20660/11816/12759/56637/18245/17999/11983/56438/14609/56736/78933/23806/50754/59026/11820/14694/83814/14083/414872/12520/56486/329152/56085/19211/69807/16971/56469/65114/235542/230598/67269/106042/20610/224727/13194/66914/22225/56458/14084	46
BP	GO:0051693	actin filament capping	17/2384	41/28814	8.29868e-09	9.16364e-08	5.13369e-08	20740/12631/20742/76709/12343/68732/22003/21916/14489/11518/14026/12345/27360/11519/75339/227753/13829	17
BP	GO:0051968	positive regulation of synaptic transmission, glutamatergic	17/2384	41/28814	8.29868e-09	9.16364e-08	5.13369e-08	19699/19229/192167/20910/14810/14812/18212/140723/14802/216856/14811/21960/12300/210274/18189/54376/14645	17
BP	GO:0008286	insulin receptor signaling pathway	32/2384	127/28814	8.54497e-09	9.41829e-08	5.27635e-08	18750/18795/18479/98415/11789/20660/17118/18751/56637/16001/22608/19268/14784/98496/108155/68421/237542/18708/19262/20383/20411/75747/83946/14678/18718/74143/72508/12445/56458/74741/12567/19271	32
BP	GO:0071709	membrane assembly	20/2384	56/28814	8.88377e-09	9.77377e-08	5.4755e-08	50791/192167/331461/19266/19156/11735/20742/75608/23970/216856/20194/22234/19211/18190/18189/68942/12558/229521/23825/50850	20
BP	GO:0019896	axonal transport of mitochondrion	11/2384	17/28814	9.41406e-09	1.02771e-07	5.75748e-08	22223/319613/18039/78933/56444/68196/235180/15114/67269/17760/50850	11
BP	GO:0061000	negative regulation of dendritic spine development	11/2384	17/28814	9.41406e-09	1.02771e-07	5.75748e-08	192167/103967/13196/11816/19280/19211/320027/17257/242443/22215/15182	11
BP	GO:0098974	postsynaptic actin cytoskeleton organization	11/2384	17/28814	9.41406e-09	1.02771e-07	5.75748e-08	217692/107831/11840/333605/243725/223254/329165/11461/54126/19878/70729	11
BP	GO:0099188	postsynaptic cytoskeleton organization	11/2384	17/28814	9.41406e-09	1.02771e-07	5.75748e-08	217692/107831/11840/333605/243725/223254/329165/11461/54126/19878/70729	11
BP	GO:0045185	maintenance of protein location	28/2384	102/28814	9.42682e-09	1.02771e-07	5.75748e-08	103172/54401/19241/64009/21833/20660/66915/51810/108686/11735/14609/19387/18643/68943/26936/68379/14828/15275/22166/57320/107566/14809/19240/227753/67830/14084/19762/233833	28
BP	GO:0015837	amine transport	31/2384	121/28814	9.47948e-09	1.03158e-07	5.77915e-08	18546/12424/69908/16490/54525/20979/20617/20910/108073/17918/18751/14812/268860/54208/232333/12286/54393/269642/16500/54524/68585/19339/21823/68943/20983/14805/229521/76257/64051/20496/12934	31
BP	GO:0006835	dicarboxylic acid transport	26/2384	90/28814	9.82996e-09	1.06779e-07	5.98199e-08	12424/72961/18479/14816/20617/20910/108073/20532/78830/14812/268860/20512/14609/54208/54393/18212/16513/20983/20510/26570/18015/20511/27416/20496/17920/12934	26
BP	GO:0031330	negative regulation of cellular catabolic process	49/2384	249/28814	1.01871e-08	1.10458e-07	6.18811e-08	15516/20617/21858/13690/235439/20660/14198/11991/77134/17754/114128/22608/51810/13167/17751/108155/338352/75608/230908/229663/235180/14083/233908/225131/217980/19317/218693/13211/380773/252870/68943/11549/208643/22057/57320/381290/12696/68135/65114/13838/211134/53378/83669/65019/224727/68441/15384/72162/110147	49
BP	GO:0097553	calcium ion transmembrane import into cytosol	36/2384	155/28814	1.07515e-08	1.16368e-07	6.51919e-08	12314/12313/19229/12288/20312/20617/14810/20541/20191/14225/18754/238161/17918/12289/14360/13405/19122/14812/13167/14724/12286/108058/15114/21838/109676/14811/76757/65973/12290/12315/16410/20192/72828/238871/16438/12287	36
BP	GO:0032253	dense core granule localization	10/2384	14/28814	1.08336e-08	1.16626e-07	6.53368e-08	16561/327814/319613/16560/17756/77097/20983/16572/16573/17257	10
BP	GO:1901950	dense core granule transport	10/2384	14/28814	1.08336e-08	1.16626e-07	6.53368e-08	16561/327814/319613/16560/17756/77097/20983/16572/16573/17257	10
BP	GO:2000767	positive regulation of cytoplasmic translation	10/2384	14/28814	1.08336e-08	1.16626e-07	6.53368e-08	13629/11991/18746/22608/51810/12785/229663/218693/13211/72162	10
BP	GO:0090313	regulation of protein targeting to membrane	16/2384	37/28814	1.09747e-08	1.17934e-07	6.60693e-08	18479/14567/75734/14360/12569/19122/11735/108155/77574/76709/16500/66437/12297/20510/13829/74741	16
BP	GO:0008542	visual learning	23/2384	73/28814	1.11732e-08	1.19639e-07	6.70248e-08	17536/234593/12424/20320/12288/20238/14810/11820/240057/14811/214162/98660/75786/11352/12290/108012/11785/26570/18015/55978/109880/17257/232975	23
BP	GO:0048678	response to axon injury	23/2384	73/28814	1.11732e-08	1.19639e-07	6.70248e-08	19242/20655/26395/16001/19268/211323/18039/18213/27528/19280/68585/30957/21960/16476/20510/19211/20656/16971/13838/17136/109880/18007/233781	23
BP	GO:0031102	neuron projection regeneration	21/2384	62/28814	1.13231e-08	1.21028e-07	6.78026e-08	19242/26395/16001/19268/211323/18039/18213/27528/19280/21838/68585/30957/21960/16476/19211/16971/13838/17136/109880/18007/233781	21
BP	GO:0042886	amide transport	62/2384	353/28814	1.24451e-08	1.32785e-07	7.43893e-08	19055/66259/12889/12288/54525/19276/545156/13839/67267/319613/26875/56455/19275/56508/18754/67041/17918/19156/12289/19056/14661/18111/116838/268860/14609/54393/11514/30960/19324/16500/230908/26950/216856/69227/12876/56205/13640/18642/70456/12349/18575/12290/71764/100039795/26570/57320/16971/18189/207227/16443/12361/16573/54126/19726/20677/93691/27416/215999/18555/68667/14645/13722	62
BP	GO:0031032	actomyosin structure organization	44/2384	213/28814	1.25032e-08	1.33168e-07	7.46037e-08	19229/320472/18479/17260/218194/18645/17258/16423/108686/56363/12704/50768/11848/77569/108655/13821/13823/76707/68732/76499/22003/21916/243725/18643/26554/20194/71994/21872/242506/18708/14026/226751/75547/80880/20411/19084/19878/22388/109880/12540/74103/58800/19877/15182	44
BP	GO:1903533	regulation of protein targeting	20/2384	57/28814	1.26229e-08	1.34205e-07	7.51847e-08	18479/14567/75734/14360/12569/19122/11983/11735/108155/50754/77574/76709/16500/66169/66437/12297/68943/20510/13829/74741	20
BP	GO:0051952	regulation of amine transport	30/2384	116/28814	1.29103e-08	1.37017e-07	7.67604e-08	18546/12424/69908/16490/54525/20979/20617/20910/108073/17918/18751/14812/268860/54208/232333/12286/54393/269642/16500/54524/68585/19339/68943/20983/14805/229521/76257/64051/20496/12934	30
BP	GO:0051954	positive regulation of amine transport	19/2384	52/28814	1.34929e-08	1.42948e-07	8.00829e-08	18546/12424/69908/20979/20910/14812/268860/54208/232333/54393/269642/16500/68585/68943/20983/14805/76257/20496/12934	19
BP	GO:0008277	regulation of G protein-coupled receptor signaling pathway	33/2384	136/28814	1.38132e-08	1.46084e-07	8.18397e-08	239217/12323/18795/108071/54609/67839/54401/20617/20977/67298/18578/23945/24012/18577/11820/11803/26557/12322/217124/71729/13429/17237/12121/217340/381290/14678/19878/23984/170822/238871/117148/13430/19877	33
BP	GO:0099518	vesicle cytoskeletal trafficking	23/2384	74/28814	1.49471e-08	1.57799e-07	8.84026e-08	19419/18472/16561/13426/327814/319613/16560/17756/17918/26395/13424/77097/19324/20869/15114/20983/16572/16573/17257/103583/60595/11776/17920	23
BP	GO:0007272	ensheathment of neurons	39/2384	178/28814	1.52093e-08	1.59724e-07	8.94813e-08	18823/17196/19242/20655/19058/84652/17918/12759/19156/14360/19283/12387/15212/211323/66797/13823/18213/18212/13383/11990/19317/269116/23966/20203/22041/75786/16513/19211/18015/56386/12805/15904/20430/17136/12558/20481/18417/12741/17153	39
BP	GO:0008366	axon ensheathment	39/2384	178/28814	1.52093e-08	1.59724e-07	8.94813e-08	18823/17196/19242/20655/19058/84652/17918/12759/19156/14360/19283/12387/15212/211323/66797/13823/18213/18212/13383/11990/19317/269116/23966/20203/22041/75786/16513/19211/18015/56386/12805/15904/20430/17136/12558/20481/18417/12741/17153	39
BP	GO:0061013	regulation of mRNA catabolic process	39/2384	178/28814	1.52093e-08	1.59724e-07	8.94813e-08	11991/13046/77134/22608/51810/18458/213988/80913/208922/230908/229663/233908/217980/80912/19317/218693/18148/13211/12227/105859/26383/22057/231464/12696/19878/217351/74326/76936/319817/72587/75553/72068/67710/234594/15384/233833/19877/72162/104625	39
BP	GO:0016032	viral process	62/2384	355/28814	1.5491e-08	1.62399e-07	9.09796e-08	15516/98415/67166/13207/18521/269523/19349/20817/11816/12215/17999/12631/19182/23983/30960/12914/26965/19324/20586/224020/75608/230908/229663/13209/13030/57261/13039/13211/13205/18643/13858/66085/20823/16476/12121/15481/69807/233532/319415/19035/16410/20587/56417/21974/110532/68942/19878/26401/76976/12540/54198/57874/75339/16201/13669/72543/21849/13194/227753/23825/53356/69019	62
BP	GO:1904861	excitatory synapse assembly	14/2384	29/28814	1.59578e-08	1.67001e-07	9.3558e-08	19699/20320/192167/19266/217692/14804/66797/18213/19280/216856/272381/19211/18190/18189	14
BP	GO:0086004	regulation of cardiac muscle cell contraction	16/2384	38/28814	1.7498e-08	1.8239e-07	1.02179e-07	12288/20191/238161/11938/18578/216033/13383/109676/14168/98660/16480/11928/100986/238871/30948/68667	16
BP	GO:1902003	regulation of amyloid-beta formation	16/2384	38/28814	1.7498e-08	1.8239e-07	1.02179e-07	56177/20660/11816/12759/19122/20168/233744/18212/15114/68585/104001/13838/239606/19878/30948/19877	16
BP	GO:0030004	cellular monovalent inorganic cation homeostasis	29/2384	111/28814	1.75194e-08	1.8239e-07	1.02179e-07	20750/11947/26413/70495/20541/19349/11932/11931/11975/16531/54403/20512/54411/94229/235380/108058/11972/71900/98660/11933/57138/12349/110784/11928/29876/331004/232975/22215/20496	29
BP	GO:0140694	non-membrane-bounded organelle assembly	65/2384	381/28814	1.79425e-08	1.86472e-07	1.04466e-07	17260/27050/67300/212307/110911/13196/20842/17258/20103/51810/22154/13424/11848/14086/108655/80913/76709/20054/76707/75608/23881/20085/229663/13209/76499/22003/21916/16563/20044/18148/20185/13205/21841/100732/13494/16898/74596/12121/75547/231464/68729/12696/19084/68942/22388/11837/20239/226562/16800/66165/74103/72587/72068/108989/227753/72831/66448/234594/229584/54633/20843/15182/104625/215351/24…	65
BP	GO:1904377	positive regulation of protein localization to cell periphery	22/2384	69/28814	1.81296e-08	1.88091e-07	1.05373e-07	269109/13483/17918/19122/76686/18412/20742/14677/14694/53328/13383/217124/13837/12300/20411/16971/18189/381290/16573/235574/74205/67830	22
BP	GO:1901216	positive regulation of neuron death	32/2384	131/28814	1.91602e-08	1.9844e-07	1.11171e-07	13653/20617/20817/11816/12759/56637/14360/72930/19283/12569/12387/14806/19122/16531/19268/14812/50754/11848/11820/14281/208727/66437/16476/18015/11911/14809/12540/11909/23821/18481/17762/209456	32
BP	GO:0001941	postsynaptic membrane organization	18/2384	48/28814	2.0166e-08	2.08497e-07	1.16805e-07	50791/19699/19242/243499/192167/11816/13385/14658/268566/216856/234214/26570/20411/18190/18189/12558/228880/67830	18
BP	GO:0043279	response to alkaloid	24/2384	81/28814	2.08709e-08	2.15415e-07	1.20681e-07	20617/545156/319387/14810/20541/20191/14225/18754/14751/13385/268860/20512/11514/12914/17967/26557/217124/20510/330222/20511/26556/17257/15184/110147	24
BP	GO:0048284	organelle fusion	34/2384	145/28814	2.11185e-08	2.17596e-07	1.21903e-07	20614/12889/54525/20979/67166/20617/20910/75734/19349/94090/67826/59026/56216/19339/66437/20983/217517/14679/66075/16573/14809/22318/18718/56428/53612/229521/53611/100226/12890/218035/74143/74006/74741/241727	34
BP	GO:1901016	regulation of potassium ion transmembrane transporter activity	21/2384	64/28814	2.14997e-08	2.21145e-07	1.23891e-07	268345/16502/11932/238161/11931/12289/17999/11735/83814/13383/109676/22627/11933/19211/74513/53416/22318/100986/14199/13430/75785	21
BP	GO:1903050	regulation of proteolysis involved in cellular protein catabolic process	44/2384	217/28814	2.24142e-08	2.30157e-07	1.2894e-07	15516/19229/54609/269523/14198/11816/12759/56637/17754/224997/22187/53323/11983/56438/18747/56736/78933/108155/23806/50754/11836/14694/14083/225131/252870/414872/56486/56085/19211/57320/68135/56469/13838/28075/53378/67269/106042/20610/65019/22215/224727/14775/12234/22225	44
BP	GO:0043487	regulation of RNA stability	38/2384	174/28814	2.53778e-08	2.60144e-07	1.45739e-07	11991/13046/77134/22608/51810/18458/213988/80913/208922/230908/229663/233908/217980/80912/19317/218693/18148/13211/12227/105859/26383/22057/231464/12696/19878/217351/74326/76936/319817/72587/75553/72068/67710/234594/233833/19877/72162/104625	38
BP	GO:0017038	protein import	46/2384	233/28814	2.56376e-08	2.62359e-07	1.4698e-07	19055/15516/11815/26413/13207/19058/15519/11816/12759/15525/12631/18412/22771/11820/230908/12575/66169/19052/70790/18769/67067/18708/16480/15481/18015/56417/230673/83946/28185/18767/106042/67952/11909/76936/238799/213990/223696/21849/108989/19384/12953/110750/21854/16649/320938/52838	46
BP	GO:0006865	amino acid transport	36/2384	160/28814	2.59759e-08	2.65369e-07	1.48666e-07	12424/72961/18479/14816/20617/20910/108073/20532/22348/78830/105727/14812/268860/20512/14609/67760/54208/232333/12286/54393/18212/12298/21366/229706/16513/20983/20510/26570/18015/20511/14805/76257/64051/20496/17920/12934	36
BP	GO:0070570	regulation of neuron projection regeneration	16/2384	39/28814	2.73888e-08	2.79328e-07	1.56486e-07	19242/26395/16001/19268/211323/18213/19280/21838/68585/21960/19211/16971/13838/109880/18007/233781	16
BP	GO:0045773	positive regulation of axon extension	19/2384	54/28814	2.7617e-08	2.8089e-07	1.57361e-07	18479/18472/14567/17755/52822/11816/56637/11426/67891/211323/12561/18213/382253/11538/16971/12168/20430/20356/17762	19
BP	GO:0007214	gamma-aminobutyric acid signaling pathway	14/2384	30/28814	2.76354e-08	2.8089e-07	1.57361e-07	14406/14394/14407/12286/54393/110886/14400/12298/14402/14395/11911/14678/14397/20496	14
BP	GO:0048791	calcium ion-regulated exocytosis of neurotransmitter	12/2384	22/28814	2.94736e-08	2.98563e-07	1.67262e-07	20614/54525/20979/116837/20910/11938/116838/12286/56216/54524/20983/27062	12
BP	GO:0071625	vocalization behavior	12/2384	22/28814	2.94736e-08	2.98563e-07	1.67262e-07	18191/319974/56710/13385/108655/243961/66797/14042/18190/210274/18189/114142	12
BP	GO:0042552	myelination	38/2384	175/28814	2.98576e-08	3.01944e-07	1.69156e-07	18823/17196/19242/20655/19058/84652/17918/12759/19156/14360/19283/12387/15212/211323/66797/13823/18213/18212/13383/11990/19317/269116/23966/20203/22041/75786/16513/19211/18015/56386/12805/15904/20430/17136/12558/20481/12741/17153	38
BP	GO:1900151	regulation of nuclear-transcribed mRNA catabolic process, deadenylation-dependent decay	13/2384	26/28814	3.06411e-08	3.08828e-07	1.73013e-07	11991/22608/51810/18458/213988/208922/229663/218693/13211/22057/217351/234594/72162	13
BP	GO:2000765	regulation of cytoplasmic translation	13/2384	26/28814	3.06411e-08	3.08828e-07	1.73013e-07	13629/22121/11991/18746/22608/51810/12785/208922/229663/218693/13211/67579/72162	13
BP	GO:0031056	regulation of histone modification	41/2384	197/28814	3.10046e-08	3.11968e-07	1.74772e-07	319974/20617/22589/12387/69188/108155/13016/212391/11820/71175/234135/57261/70790/22210/20185/214162/20602/18193/74022/76719/68943/57320/20587/73251/14897/17257/76246/22378/545085/58521/232314/225876/76804/70315/16468/107260/110147/104570/98403/75302/18046	41
BP	GO:0018394	peptidyl-lysine acetylation	40/2384	190/28814	3.25431e-08	3.269e-07	1.83137e-07	319974/20617/17977/108155/13016/13813/54169/12914/74026/20586/11820/57261/214162/74022/239667/76719/216825/11785/70122/57320/20587/11461/20677/239510/17257/22378/11909/18626/58521/269424/103537/18984/100683/224727/83766/70315/15182/98403/17192/18046	40
BP	GO:0042987	amyloid precursor protein catabolic process	20/2384	60/28814	3.43081e-08	3.44055e-07	1.92748e-07	56177/20660/11816/12759/19122/20168/233744/11820/18212/15114/68585/104001/13838/239606/19878/13548/23821/11487/30948/19877	20
BP	GO:0006413	translational initiation	30/2384	121/28814	3.66552e-08	3.6698e-07	2.05591e-07	22121/16210/20918/13690/13682/22384/230861/67869/56347/217869/66882/218693/18148/13205/66085/226982/100568459/16898/208643/13681/66235/68135/73830/20218/269037/13669/108989/72508/67710/53356	30
BP	GO:0045787	positive regulation of cell cycle	61/2384	355/28814	3.72564e-08	3.72378e-07	2.08615e-07	17536/18514/12323/15902/18750/18795/18472/12317/17684/18754/20817/22589/12569/54375/16001/14183/51810/71514/69188/13424/12704/11848/230861/12914/81702/11820/108058/227937/57261/22210/18148/19141/13205/19357/218793/26554/100732/216825/15512/208643/69807/268451/53817/267019/12570/23980/83946/19878/233552/17257/12540/15228/53376/66156/108989/72508/12445/12567/66700/50850/59008	61
BP	GO:1902476	chloride transmembrane transport	19/2384	55/28814	3.89246e-08	3.88405e-07	2.17594e-07	14406/14394/14407/14658/20512/232333/320091/110886/228432/14400/12725/57138/14402/14395/20510/107723/14397/20496/105722	19
BP	GO:0051480	regulation of cytosolic calcium ion concentration	66/2384	397/28814	3.90591e-08	3.89101e-07	2.17984e-07	12314/12313/19229/68039/67972/20320/12288/14816/11941/20312/20617/14718/14810/20541/20191/14225/110213/18754/238161/17918/12293/12289/14360/13405/74585/11517/19122/14812/13385/13167/14704/14609/14724/12286/276770/11514/108058/15114/21838/109676/22627/14886/14811/69227/66437/76757/98660/12297/65973/11549/11352/12290/12308/12315/16410/16971/381290/20192/72828/238871/16438/68667/16510/12287/14688/12…	66
BP	GO:0006473	protein acetylation	44/2384	221/28814	3.94416e-08	3.92261e-07	2.19754e-07	319974/20617/56637/216965/17977/108155/13016/13813/54169/12914/74026/20586/11820/57261/13205/214162/74022/239667/76719/216825/11785/70122/57320/20587/11461/20677/239510/17257/22378/11909/18626/58521/269424/103537/18984/100683/224727/83766/74838/70315/15182/98403/17192/18046	44
BP	GO:0006892	post-Golgi vesicle-mediated transport	27/2384	102/28814	3.99221e-08	3.96383e-07	2.22063e-07	68365/18195/16783/26422/20660/17918/11426/11735/20742/14694/56350/20336/56433/13858/54189/217517/20661/57440/75914/235574/22318/74205/58178/53612/53611/13430/11776	27
BP	GO:0046883	regulation of hormone secretion	55/2384	307/28814	4.05731e-08	4.02182e-07	2.25312e-07	20614/20750/19055/66259/68039/54525/545156/13839/67267/319613/56455/18754/67041/12289/19056/14661/20394/18111/211323/268860/14609/54393/11514/16500/230908/26950/216856/14683/69227/56205/13640/18642/70456/20666/215445/18575/12290/71764/16971/18189/207227/16443/12361/16573/54126/19726/20677/93691/215999/54003/18555/12953/68667/14645/13722	55
BP	GO:1902743	regulation of lamellipodium organization	18/2384	50/28814	4.24036e-08	4.19635e-07	2.35089e-07	319974/66713/50884/12631/14086/76709/68732/101314/208727/18708/329165/20430/18606/12345/12540/13430/13829/68750	18
BP	GO:0071868	cellular response to monoamine stimulus	22/2384	72/28814	4.32551e-08	4.26655e-07	2.39022e-07	26413/18197/20191/238161/68566/18578/14682/11820/11803/14683/14681/18196/20510/14697/14679/381290/65114/18483/11911/14672/238871/13430	22
BP	GO:0071870	cellular response to catecholamine stimulus	22/2384	72/28814	4.32551e-08	4.26655e-07	2.39022e-07	26413/18197/20191/238161/68566/18578/14682/11820/11803/14683/14681/18196/20510/14697/14679/381290/65114/18483/11911/14672/238871/13430	22
BP	GO:0017158	regulation of calcium ion-dependent exocytosis	17/2384	45/28814	4.38059e-08	4.30674e-07	2.41274e-07	54525/20979/20910/56807/94090/11938/11840/12286/16500/54524/20983/12570/14678/27062/22318/215449/229521	17
BP	GO:1902991	regulation of amyloid precursor protein catabolic process	17/2384	45/28814	4.38059e-08	4.30674e-07	2.41274e-07	56177/20660/11816/12759/19122/20168/233744/11820/18212/15114/68585/104001/13838/239606/19878/30948/19877	17
BP	GO:0097193	intrinsic apoptotic signaling pathway	55/2384	308/28814	4.54745e-08	4.46349e-07	2.50055e-07	18750/20655/13207/15387/27050/22334/26943/15254/110213/14198/12759/56637/26395/22187/19941/80707/53323/71514/20747/241494/50754/80795/14694/66168/20869/12575/15502/13205/66437/15505/110876/18708/67991/68943/56085/56772/69232/69807/20656/26931/57320/66626/11911/72567/320709/56428/11909/74143/16438/224727/14775/17762/74006/15182/209456	55
BP	GO:0090287	regulation of cellular response to growth factor stimulus	54/2384	300/28814	4.56024e-08	4.46873e-07	2.50349e-07	15516/20320/24136/68939/21413/14718/17684/20660/18751/12387/13405/13390/17999/19042/83767/19876/19268/76884/17751/50766/20340/12914/27528/20869/80752/12512/260299/114715/114716/20666/14828/22057/21417/52662/16971/18189/12168/381290/12361/12393/20358/20430/14232/53378/70300/20481/20901/16969/94093/320150/13430/18007/98403/18129	54
BP	GO:0045862	positive regulation of proteolysis	61/2384	357/28814	4.5955e-08	4.49595e-07	2.51874e-07	12424/17196/19229/54609/20617/27050/14810/269523/11816/12759/56637/14360/19876/11983/14812/56438/12631/76884/233744/69635/56736/78933/108155/50768/23806/50754/56462/11848/13033/11820/14694/14083/19052/19141/13205/66437/20194/414872/56486/65973/20510/56085/19211/15481/69807/56469/13838/19878/230598/67269/70300/106042/103583/20610/56428/224727/227753/12234/22225/21854/15182	61
BP	GO:0014013	regulation of gliogenesis	31/2384	129/28814	4.76836e-08	4.65748e-07	2.60923e-07	15902/19242/20238/104015/19744/20720/19283/12387/13390/211323/13131/18213/14083/68585/19317/171469/23966/22041/19262/20666/18015/15904/17136/18606/17257/13392/20481/30948/28000/15182/14254	31
BP	GO:0009612	response to mechanical stimulus	38/2384	178/28814	4.81733e-08	4.69768e-07	2.63175e-07	19242/11941/14718/545156/20541/20191/11418/14009/20744/20720/56637/14360/12387/13405/14812/20512/14823/66797/228432/14281/11994/76192/98660/12297/16480/11352/16476/18190/18189/11928/237253/18706/114142/23821/227753/20496/192662/50769	38
BP	GO:0035641	locomotory exploration behavior	11/2384	19/28814	4.9166e-08	4.77897e-07	2.67729e-07	14415/18619/18754/11816/13385/94229/216856/98660/21960/268890/22215	11
BP	GO:0099558	maintenance of synapse structure	11/2384	19/28814	4.9166e-08	4.77897e-07	2.67729e-07	103172/210933/66797/240057/54725/19339/15481/20318/210274/238988/104418	11
BP	GO:0000289	nuclear-transcribed mRNA poly(A) tail shortening	13/2384	27/28814	5.46008e-08	5.29012e-07	2.96365e-07	18458/213988/208922/12227/22057/231464/217351/72587/72068/67710/234594/233833/104625	13
BP	GO:0021884	forebrain neuron development	13/2384	27/28814	5.46008e-08	5.29012e-07	2.96365e-07	22272/22187/14183/68169/14682/76089/94229/13193/70762/18293/20346/328365/15228	13
BP	GO:0032024	positive regulation of insulin secretion	25/2384	91/28814	5.6666e-08	5.48137e-07	3.07079e-07	66259/319613/56455/18754/67041/12289/19056/14661/18111/268860/14609/11514/230908/26950/216856/18642/70456/71764/16971/12361/16573/20677/215999/68667/14645	25
BP	GO:0099149	regulation of postsynaptic neurotransmitter receptor internalization	12/2384	23/28814	5.69642e-08	5.50135e-07	3.08199e-07	104015/19058/23969/69727/17999/211323/11838/15114/232227/67979/18717/18222	12
BP	GO:0048679	regulation of axon regeneration	15/2384	36/28814	5.80909e-08	5.60116e-07	3.1379e-07	19242/26395/16001/19268/211323/18213/19280/68585/21960/19211/16971/13838/109880/18007/233781	15
BP	GO:0050714	positive regulation of protein secretion	36/2384	165/28814	6.00036e-08	5.76707e-07	3.23085e-07	66259/209630/319613/56455/56508/18754/67041/12289/19056/14661/18111/12215/268860/14609/11840/11514/230908/26950/216856/18642/70456/71764/11785/16971/207227/68151/12361/16573/65114/20677/102635496/215999/66191/74006/68667/14645	36
BP	GO:2000058	regulation of ubiquitin-dependent protein catabolic process	36/2384	165/28814	6.00036e-08	5.76707e-07	3.23085e-07	15516/19229/54609/269523/14198/12759/56637/17754/53323/56438/56736/78933/108155/23806/50754/11836/14694/14083/225131/252870/414872/56486/56085/19211/57320/68135/56469/28075/53378/67269/106042/20610/65019/22215/224727/22225	36
BP	GO:0043268	positive regulation of potassium ion transport	18/2384	51/28814	6.04698e-08	5.80259e-07	3.25075e-07	13483/268345/16502/11932/238161/11931/232341/24012/13383/109676/11933/53416/16573/100986/14199/13430/140492/75607	18
BP	GO:0007033	vacuole organization	39/2384	187/28814	6.27432e-08	6.01114e-07	3.36758e-07	70495/54525/54609/67166/68365/80877/19349/11938/57436/15212/114128/66734/11840/14387/17751/19324/13033/75608/75909/14042/235180/228361/71900/56486/68943/56085/15481/29869/76561/67443/65114/55978/18718/11909/74438/100226/17101/74302/110147	39
BP	GO:0021575	hindbrain morphogenesis	20/2384	62/28814	6.41115e-08	6.11298e-07	3.42464e-07	11941/72393/235439/20720/19156/26395/19883/57754/50768/12286/14804/13131/66797/11352/14828/18189/20239/67269/114142/69539	20
BP	GO:0035176	social behavior	20/2384	62/28814	6.41115e-08	6.11298e-07	3.42464e-07	14415/18191/20238/545156/14810/56710/13385/243961/66797/14042/14803/216856/14402/19211/60597/18190/210274/18189/67772/17257	20
BP	GO:1903078	positive regulation of protein localization to plasma membrane	20/2384	62/28814	6.41115e-08	6.11298e-07	3.42464e-07	269109/13483/17918/19122/76686/18412/20742/14694/53328/13383/217124/13837/20411/16971/18189/381290/16573/235574/74205/67830	20
BP	GO:0098656	anion transmembrane transport	41/2384	202/28814	6.46909e-08	6.15845e-07	3.45011e-07	14406/18750/11739/14816/18674/108071/14394/22334/20532/14407/78830/19122/22333/14658/20512/54208/232333/11740/77574/320091/110886/11732/228432/14400/12725/70456/57138/14402/14395/19775/16513/20510/15275/26570/107723/20511/54338/27416/14397/20496/105722	41
BP	GO:0090277	positive regulation of peptide hormone secretion	30/2384	124/28814	6.63517e-08	6.30656e-07	3.53308e-07	66259/319613/56455/18754/67041/12289/19056/14661/18111/268860/14609/54393/11514/230908/26950/216856/69227/18642/70456/71764/16971/16443/12361/16573/54126/20677/215999/68667/14645/13722	30
BP	GO:0060249	anatomical structure homeostasis	57/2384	328/28814	6.91456e-08	6.56173e-07	3.67604e-07	20750/170677/26562/72961/17196/19229/18750/20655/20312/11789/20404/13869/19349/69721/11932/12387/13405/17754/216965/12215/13819/14387/75608/14042/54683/20869/12725/11994/26557/14683/11518/214162/21872/16795/22041/18642/12349/20510/100039795/69807/23797/18015/12308/16410/53416/72828/26556/17764/68942/11798/11787/20901/54003/12741/20496/107476/16510	57
BP	GO:0046822	regulation of nucleocytoplasmic transport	31/2384	131/28814	6.96386e-08	6.5981e-07	3.69641e-07	15516/11815/26413/234515/56637/17999/19042/18747/22771/217378/230908/19052/22627/70790/19387/13211/18769/18708/16480/17931/12326/22166/57320/18015/18767/20218/331401/432508/21849/108989/19384	31
BP	GO:0061337	cardiac conduction	21/2384	68/28814	7.10195e-08	6.71833e-07	3.76377e-07	12288/56543/20541/20191/12293/12289/216033/17258/14609/12296/109676/93686/16480/20266/57440/100986/238871/235281/30948/140492/68667	21
BP	GO:0097581	lamellipodium organization	25/2384	92/28814	7.17294e-08	6.77482e-07	3.79541e-07	319974/19277/83767/108686/66713/50884/12631/12554/14086/76709/68732/101314/208727/18708/329165/319713/20430/54126/18606/226251/12345/12540/13430/13829/68750	25
BP	GO:0098696	regulation of neurotransmitter receptor localization to postsynaptic specialization membrane	10/2384	16/28814	7.42033e-08	6.99748e-07	3.92015e-07	50791/545156/56508/56637/26395/23888/12322/109905/665113/11487	10
BP	GO:0030032	lamellipodium assembly	22/2384	74/28814	7.49258e-08	7.03248e-07	3.93976e-07	319974/19277/108686/66713/50884/12631/12554/14086/76709/68732/101314/208727/18708/329165/319713/20430/54126/226251/12345/12540/13430/13829	22
BP	GO:0071867	response to monoamine	22/2384	74/28814	7.49258e-08	7.03248e-07	3.93976e-07	26413/18197/20191/238161/68566/18578/14682/11820/11803/14683/14681/18196/20510/14697/14679/381290/65114/18483/11911/14672/238871/13430	22
BP	GO:0071869	response to catecholamine	22/2384	74/28814	7.49258e-08	7.03248e-07	3.93976e-07	26413/18197/20191/238161/68566/18578/14682/11820/11803/14683/14681/18196/20510/14697/14679/381290/65114/18483/11911/14672/238871/13430	22
BP	GO:0001654	eye development	68/2384	421/28814	7.70778e-08	7.22319e-07	4.0466e-07	17536/234267/18516/18514/23965/19242/108013/12288/24136/11789/17684/56612/58208/12387/13390/14183/93760/12215/14609/15165/14790/20586/18213/19274/18212/13383/13193/21838/71175/270120/21916/114715/17268/114716/21823/241688/20666/16476/20510/329165/231051/52906/21417/268451/14107/18015/15312/12168/330222/29876/110380/100710/29819/14232/14571/11911/26401/67269/13392/114142/20481/244891/20687/15182/1…	68
BP	GO:0090276	regulation of peptide hormone secretion	45/2384	234/28814	8.14211e-08	7.61833e-07	4.26797e-07	19055/66259/54525/545156/13839/67267/319613/56455/18754/67041/12289/19056/14661/18111/268860/14609/54393/11514/16500/230908/26950/216856/69227/56205/13640/18642/70456/18575/12290/71764/16971/18189/207227/16443/12361/16573/54126/19726/20677/93691/215999/18555/68667/14645/13722	45
BP	GO:0048762	mesenchymal cell differentiation	46/2384	242/28814	8.43549e-08	7.86832e-07	4.40802e-07	26413/24136/17260/13207/13869/19058/21844/20348/17684/56637/12387/14183/12631/14609/67040/13813/76707/14042/76499/19052/68675/18569/68585/114715/13837/114716/20666/19211/52662/214968/20346/20358/13838/19878/12558/11477/53378/70300/102693/12540/20378/20356/21849/15384/19877/15182	46
BP	GO:0090087	regulation of peptide transport	46/2384	242/28814	8.43549e-08	7.86832e-07	4.40802e-07	19055/66259/54525/545156/13839/67267/319613/56455/18754/67041/12289/19056/14661/18111/268860/14609/54393/11514/16500/230908/26950/216856/69227/56205/13640/18642/70456/12349/18575/12290/71764/16971/18189/207227/16443/12361/16573/54126/19726/20677/93691/215999/18555/68667/14645/13722	46
BP	GO:0055017	cardiac muscle tissue growth	28/2384	112/28814	8.53782e-08	7.95142e-07	4.45458e-07	26413/11739/18479/17260/11789/13869/17684/238161/56637/12387/14183/211323/14609/108655/108058/17967/23966/17268/234214/11549/19211/75547/53817/77044/19084/28185/15182/16468	28
BP	GO:0048489	synaptic vesicle transport	17/2384	47/28814	9.273e-08	8.62274e-07	4.83066e-07	192167/103967/20617/104015/20616/17756/12387/14183/11840/19339/20983/108012/13429/16572/16573/11776/12934	17
BP	GO:2001233	regulation of apoptotic signaling pathway	66/2384	406/28814	9.31398e-08	8.64746e-07	4.84451e-07	20254/64294/12323/11739/20655/66092/20312/15387/51792/27050/22334/26943/18611/72393/110213/12759/56637/14360/26395/12387/22187/94275/19941/80707/71514/211323/20747/69635/50754/11740/14694/66168/15502/97998/13205/66437/15505/67991/21672/19045/68943/56085/19211/69807/20656/57320/60597/18015/16410/14679/216439/83946/14678/72567/11477/14827/12211/83925/56428/74143/72508/14775/74006/14084/15182/17153	66
BP	GO:0060213	positive regulation of nuclear-transcribed mRNA poly(A) tail shortening	9/2384	13/28814	9.41518e-08	8.72793e-07	4.88959e-07	18458/213988/208922/12227/22057/217351/67710/234594/233833	9
BP	GO:0006402	mRNA catabolic process	46/2384	243/28814	9.58168e-08	8.86859e-07	4.96839e-07	13207/11991/13046/77134/103677/22608/51810/18458/213988/80913/208922/230908/229663/233908/217980/80912/19317/218693/18148/13211/20823/56463/12227/105859/26383/22057/231464/12696/19878/217351/74326/76936/319817/72587/269037/75553/72068/67710/234594/208718/15384/233833/19877/72162/104625/24127	46
BP	GO:0031396	regulation of protein ubiquitination	43/2384	220/28814	9.70657e-08	8.97036e-07	5.02541e-07	15516/105689/27050/107831/15519/18754/14360/22187/56438/18412/108155/50754/70097/59026/15502/70790/18148/13205/26554/80985/56486/68943/16898/56085/14828/19211/57320/237107/20677/22195/14897/11798/106042/545085/67245/65019/225876/22215/216080/12234/70315/66914/107260	43
BP	GO:0050796	regulation of insulin secretion	39/2384	190/28814	9.80713e-08	9.04937e-07	5.06967e-07	19055/66259/54525/13839/67267/319613/56455/18754/67041/12289/19056/14661/18111/268860/14609/11514/16500/230908/26950/216856/56205/13640/18642/70456/18575/12290/71764/16971/18189/207227/12361/16573/19726/20677/93691/215999/18555/68667/14645	39
BP	GO:0120032	regulation of plasma membrane bounded cell projection assembly	41/2384	205/28814	9.90694e-08	9.12745e-07	5.11341e-07	234267/319974/192167/103967/11789/18645/64009/56455/192197/56637/14569/17758/108686/75769/66713/50884/12631/14086/76709/15114/101314/208727/243725/18643/382253/18708/14026/329165/18189/29819/18483/20430/55978/70300/12345/12540/13430/13829/228880/54633/76816	41
BP	GO:0003158	endothelium development	31/2384	133/28814	1.00757e-07	9.26868e-07	5.19253e-07	18795/12387/13405/12215/211323/216850/76089/11848/108655/19280/14104/11518/11852/21872/66923/11819/109905/21417/12168/29876/219181/19878/11477/228852/238871/215449/12741/14775/107746/19877/17356	31
BP	GO:0150063	visual system development	68/2384	424/28814	1.01715e-07	9.34254e-07	5.23391e-07	17536/234267/18516/18514/23965/19242/108013/12288/24136/11789/17684/56612/58208/12387/13390/14183/93760/12215/14609/15165/14790/20586/18213/19274/18212/13383/13193/21838/71175/270120/21916/114715/17268/114716/21823/241688/20666/16476/20510/329165/231051/52906/21417/268451/14107/18015/15312/12168/330222/29876/110380/100710/29819/14232/14571/11911/26401/67269/13392/114142/20481/244891/20687/15182/1…	68
BP	GO:0010811	positive regulation of cell-substrate adhesion	32/2384	140/28814	1.02619e-07	9.41114e-07	5.27234e-07	20750/19229/109648/19242/22370/29873/94214/12317/18754/56637/13405/13612/68169/12631/12554/76709/68732/21838/20194/12928/16480/22288/83436/18606/26921/109880/12540/13430/13829/19877/68750/19271	32
BP	GO:0021587	cerebellum morphogenesis	19/2384	58/28814	1.03201e-07	9.4501e-07	5.29417e-07	11941/72393/235439/20720/19156/26395/19883/57754/12286/14804/13131/66797/11352/14828/18189/20239/67269/114142/69539	19
BP	GO:0098901	regulation of cardiac muscle cell action potential	12/2384	24/28814	1.05314e-07	9.62891e-07	5.39434e-07	12288/20191/11938/216033/108058/13383/109676/14168/16480/100986/30948/68667	12
BP	GO:0043010	camera-type eye development	62/2384	374/28814	1.10605e-07	1.00973e-06	5.65675e-07	234267/23965/19242/108013/12288/24136/11789/17684/56612/58208/12387/13390/14183/93760/12215/14609/15165/14790/20586/18213/19274/18212/13383/13193/21838/270120/21916/114715/17268/114716/21823/20666/16476/20510/329165/231051/52906/21417/268451/14107/18015/15312/12168/330222/29876/110380/100710/14232/14571/11911/26401/67269/13392/114142/20481/244891/20687/15182/14254/14688/50769/18129	62
BP	GO:0000302	response to reactive oxygen species	39/2384	191/28814	1.13507e-07	1.03465e-06	5.79637e-07	11815/26413/19229/18750/15122/20655/16210/27050/19275/20541/19156/14360/19272/12631/17751/216850/108655/14694/54683/14281/171469/11852/15505/12928/67067/21672/18477/101476/68943/19261/16476/20656/22166/57320/75747/213990/14775/15182/16649	39
BP	GO:0008347	glial cell migration	20/2384	64/28814	1.16257e-07	1.05812e-06	5.92782e-07	19699/18472/20312/14810/11932/19283/12569/12387/15212/13131/13193/68585/17984/16971/12570/328365/13838/54126/15228/16975	20
BP	GO:0140056	organelle localization by membrane tethering	22/2384	76/28814	1.26905e-07	1.15068e-06	6.44636e-07	234593/69908/20979/116837/20910/11938/116838/67295/75909/56216/16500/17967/20336/19339/12322/229709/18189/75914/22318/19328/100226/52635	22
BP	GO:0006475	internal protein amino acid acetylation	37/2384	177/28814	1.27002e-07	1.15068e-06	6.44636e-07	319974/20617/17977/108155/13016/13813/54169/12914/74026/20586/11820/57261/214162/74022/76719/216825/11785/70122/57320/20587/11461/239510/17257/22378/11909/18626/58521/269424/103537/18984/100683/224727/83766/70315/98403/17192/18046	37
BP	GO:0018393	internal peptidyl-lysine acetylation	37/2384	177/28814	1.27002e-07	1.15068e-06	6.44636e-07	319974/20617/17977/108155/13016/13813/54169/12914/74026/20586/11820/57261/214162/74022/76719/216825/11785/70122/57320/20587/11461/239510/17257/22378/11909/18626/58521/269424/103537/18984/100683/224727/83766/70315/98403/17192/18046	37
BP	GO:0031532	actin cytoskeleton reorganization	28/2384	114/28814	1.27799e-07	1.15616e-06	6.47708e-07	19229/319974/18479/218194/217692/108100/192197/330267/20740/14784/11848/76709/18213/68732/13039/21872/210417/27418/226751/665113/235574/12540/215999/227753/13829/18720/192662/18129	28
BP	GO:0006479	protein methylation	41/2384	207/28814	1.3083e-07	1.18002e-06	6.61076e-07	69908/319974/19346/22589/12387/69188/108155/12914/212391/234135/57261/214162/77305/18193/76719/18537/12227/192195/231051/69726/20587/73251/59052/77683/67332/68215/107823/17257/76246/20638/194388/94246/16201/76804/208043/20230/15182/16468/110147/75302/18046	41
BP	GO:0008213	protein alkylation	41/2384	207/28814	1.3083e-07	1.18002e-06	6.61076e-07	69908/319974/19346/22589/12387/69188/108155/12914/212391/234135/57261/214162/77305/18193/76719/18537/12227/192195/231051/69726/20587/73251/59052/77683/67332/68215/107823/17257/76246/20638/194388/94246/16201/76804/208043/20230/15182/16468/110147/75302/18046	41
BP	GO:0071559	response to transforming growth factor beta	44/2384	230/28814	1.31926e-07	1.18813e-06	6.65616e-07	15516/24136/68939/17260/14718/20678/17684/14360/16001/13390/80707/19042/19272/20340/12914/27528/18099/14083/20869/14281/19017/11906/114715/12928/20872/114716/16476/14828/21417/52662/16971/328365/19878/26401/11477/53378/20481/20901/16969/94093/13430/12741/19877/98403	44
BP	GO:0007346	regulation of mitotic cell cycle	74/2384	479/28814	1.33387e-07	1.19948e-06	6.71979e-07	17536/18514/15902/18750/18795/18472/11789/21858/56710/244281/52696/12387/16001/216965/14183/19941/51810/69188/12914/81702/11820/108058/225131/13383/71375/12298/12575/19052/22627/57261/228361/19141/13205/19357/218793/26554/215378/67991/216825/12227/15512/329152/19211/208643/26931/22629/23980/83946/24010/209683/216810/11477/53378/17257/18767/66854/104418/12540/11909/14199/15228/269424/53376/238271/…	74
BP	GO:0042220	response to cocaine	16/2384	43/28814	1.39879e-07	1.25598e-06	7.03631e-07	20617/545156/319387/13385/268860/20512/12914/17967/26557/20510/330222/20511/26556/17257/15184/110147	16
BP	GO:0002793	positive regulation of peptide secretion	30/2384	128/28814	1.41293e-07	1.26679e-06	7.09684e-07	66259/319613/56455/18754/67041/12289/19056/14661/18111/268860/14609/54393/11514/230908/26950/216856/69227/18642/70456/71764/16971/16443/12361/16573/54126/20677/215999/68667/14645/13722	30
BP	GO:0070482	response to oxygen levels	53/2384	302/28814	1.41807e-07	1.2695e-06	7.11205e-07	16508/13653/18479/11964/14004/20541/20191/17993/110213/54195/17684/18754/11931/18751/26395/16531/68169/14812/268860/226646/19883/13819/54411/17751/108155/108058/19155/68585/11972/110876/15441/54418/21823/68943/20510/56085/19211/20656/18015/67579/12325/13838/19878/17257/11909/16438/234889/15369/56458/66290/14254/14688/12484	53
BP	GO:0045685	regulation of glial cell differentiation	25/2384	95/28814	1.421e-07	1.27023e-06	7.11614e-07	15902/19242/19744/20720/19283/12387/13390/13131/18213/68585/19317/171469/23966/19262/18015/15904/13838/17136/18606/22388/17257/13392/30948/28000/15182	25
BP	GO:0090263	positive regulation of canonical Wnt signaling pathway	27/2384	108/28814	1.44311e-07	1.28808e-06	7.21611e-07	70495/24136/103978/21833/269523/14183/19042/232341/17847/14160/70790/22210/13205/70425/19043/68151/66743/65114/20677/235542/81004/107515/11798/74493/20356/68667/75607	27
BP	GO:0048880	sensory system development	68/2384	428/28814	1.46311e-07	1.30399e-06	7.30525e-07	17536/234267/18516/18514/23965/19242/108013/12288/24136/11789/17684/56612/58208/12387/13390/14183/93760/12215/14609/15165/14790/20586/18213/19274/18212/13383/13193/21838/71175/270120/21916/114715/17268/114716/21823/241688/20666/16476/20510/329165/231051/52906/21417/268451/14107/18015/15312/12168/330222/29876/110380/100710/29819/14232/14571/11911/26401/67269/13392/114142/20481/244891/20687/15182/1…	68
BP	GO:0060491	regulation of cell projection assembly	41/2384	208/28814	1.50078e-07	1.33559e-06	7.48227e-07	234267/319974/192167/103967/11789/18645/64009/56455/192197/56637/14569/17758/108686/75769/66713/50884/12631/14086/76709/15114/101314/208727/243725/18643/382253/18708/14026/329165/18189/29819/18483/20430/55978/70300/12345/12540/13430/13829/228880/54633/76816	41
BP	GO:0044772	mitotic cell cycle phase transition	67/2384	420/28814	1.544e-07	1.37118e-06	7.68168e-07	12314/19055/12313/18514/12323/15902/18795/11789/237459/244281/52696/216965/19941/69188/12704/12914/81702/11820/76707/75608/108058/76499/225131/13383/71375/12298/12575/19052/12322/57261/228361/13205/19357/218793/26554/50758/57775/67991/15512/329152/19211/208643/26931/12315/12453/15904/12325/24010/211134/11477/17257/18767/104418/14199/18647/269424/238271/66156/18555/59126/108989/13194/72508/12445/1…	67
BP	GO:0002791	regulation of peptide secretion	45/2384	239/28814	1.54535e-07	1.37118e-06	7.68168e-07	19055/66259/54525/545156/13839/67267/319613/56455/18754/67041/12289/19056/14661/18111/268860/14609/54393/11514/16500/230908/26950/216856/69227/56205/13640/18642/70456/18575/12290/71764/16971/18189/207227/16443/12361/16573/54126/19726/20677/93691/215999/18555/68667/14645/13722	45
BP	GO:0051703	biological process involved in intraspecies interaction between organisms	20/2384	65/28814	1.54909e-07	1.37247e-06	7.68892e-07	14415/18191/20238/545156/14810/56710/13385/243961/66797/14042/14803/216856/14402/19211/60597/18190/210274/18189/67772/17257	20
BP	GO:0120034	positive regulation of plasma membrane bounded cell projection assembly	28/2384	115/28814	1.55694e-07	1.3774e-06	7.71651e-07	234267/319974/192167/103967/11789/56455/192197/56637/108686/75769/66713/50884/12631/14086/76709/15114/101314/208727/18643/18708/329165/18483/20430/70300/12540/13430/228880/54633	28
BP	GO:0010592	positive regulation of lamellipodium assembly	13/2384	29/28814	1.57729e-07	1.39335e-06	7.80586e-07	319974/66713/50884/12631/14086/76709/101314/208727/18708/329165/20430/12540/13430	13
BP	GO:0043502	regulation of muscle adaptation	26/2384	102/28814	1.6101e-07	1.42025e-06	7.95655e-07	19055/18750/11739/18479/17260/11534/17993/238161/56637/11938/17258/108655/108058/16011/14083/14886/14489/208727/11549/53817/381290/28185/19878/56458/19877/16468	26
BP	GO:0006906	vesicle fusion	27/2384	109/28814	1.76814e-07	1.55736e-06	8.72471e-07	20614/12889/54525/20979/67166/20617/20910/19349/94090/67826/56216/19339/20983/217517/14679/16573/14809/22318/18718/53612/229521/53611/100226/12890/218035/74741/241727	27
BP	GO:0047496	vesicle transport along microtubule	17/2384	49/28814	1.87301e-07	1.64491e-06	9.21518e-07	19419/18472/16561/13426/319613/16560/17756/26395/13424/19324/20869/15114/16572/16573/17257/103583/11776	17
BP	GO:1990573	potassium ion import across plasma membrane	17/2384	49/28814	1.87301e-07	1.64491e-06	9.21518e-07	16520/56543/11932/11931/16519/232341/13383/98660/11933/57138/16513/11928/107723/16522/232975/20496/75607	17
BP	GO:0098659	inorganic cation import across plasma membrane	28/2384	116/28814	1.89155e-07	1.65635e-06	9.27924e-07	16520/12288/56543/20541/11932/11931/12289/14360/19122/16519/232341/232333/12286/13383/98660/11933/57138/16513/12290/11928/107723/16522/331004/232975/20496/68667/12287/75607	28
BP	GO:0099587	inorganic ion import across plasma membrane	28/2384	116/28814	1.89155e-07	1.65635e-06	9.27924e-07	16520/12288/56543/20541/11932/11931/12289/14360/19122/16519/232341/232333/12286/13383/98660/11933/57138/16513/12290/11928/107723/16522/331004/232975/20496/68667/12287/75607	28
BP	GO:0045665	negative regulation of neuron differentiation	24/2384	90/28814	1.91647e-07	1.67572e-06	9.38781e-07	18514/15902/12317/56637/13405/13390/12704/11848/11820/13209/68585/171469/17268/11785/15904/225164/17136/12010/13392/15228/22129/28000/269784/12484	24
BP	GO:0048172	regulation of short-term neuronal synaptic plasticity	11/2384	21/28814	1.96248e-07	1.71097e-06	9.58528e-07	20972/20977/72555/14806/94229/435145/20964/19339/214162/20983/14805	11
BP	GO:0097107	postsynaptic density assembly	11/2384	21/28814	1.96248e-07	1.71097e-06	9.58528e-07	19699/19266/217692/14804/18213/19280/216856/272381/19211/18190/18189	11
BP	GO:0014743	regulation of muscle hypertrophy	22/2384	78/28814	2.10468e-07	1.83229e-06	1.02649e-06	19055/18750/11739/18479/17260/11534/238161/56637/17258/108655/108058/16011/14083/14489/11549/53817/381290/28185/19878/56458/19877/16468	22
BP	GO:0098840	protein transport along microtubule	9/2384	14/28814	2.44125e-07	2.11651e-06	1.18572e-06	16560/17918/17754/76686/23859/30957/16572/16573/16568	9
BP	GO:0099118	microtubule-based protein transport	9/2384	14/28814	2.44125e-07	2.11651e-06	1.18572e-06	16560/17918/17754/76686/23859/30957/16572/16573/16568	9
BP	GO:1903034	regulation of response to wounding	36/2384	174/28814	2.44172e-07	2.11651e-06	1.18572e-06	19091/19242/18754/11816/20720/26395/67916/16001/19268/211323/268860/14609/18213/76707/76499/14083/19280/68585/211673/260299/12928/21672/21960/19211/16971/12361/13838/72828/109880/13829/20496/18007/233781/105722/68750/12484	36
BP	GO:0060485	mesenchyme development	52/2384	299/28814	2.48586e-07	2.15167e-06	1.20542e-06	26413/24136/17260/13207/13869/19058/21844/20348/17684/56637/12387/14183/17999/19876/50884/12631/14609/67040/13813/268902/76707/14042/76499/19052/68675/18569/68585/20336/114715/13837/114716/20666/19211/52662/214968/12168/20346/20358/13838/19878/12558/11477/53378/70300/102693/12540/20378/20356/21849/15384/19877/15182	52
BP	GO:0016573	histone acetylation	35/2384	167/28814	2.57149e-07	2.21993e-06	1.24366e-06	319974/20617/17977/108155/13016/13813/54169/12914/74026/20586/11820/57261/214162/74022/76719/216825/11785/70122/57320/20587/11461/239510/17257/22378/11909/18626/58521/269424/103537/100683/83766/70315/98403/17192/18046	35
BP	GO:0140058	neuron projection arborization	13/2384	30/28814	2.57212e-07	2.21993e-06	1.24366e-06	19242/80883/218194/192167/11426/13385/66797/270163/74053/20346/19877/17356/29859	13
BP	GO:0010522	regulation of calcium ion transport into cytosol	27/2384	111/28814	2.63087e-07	2.26413e-06	1.26842e-06	12314/12313/19229/20312/20617/14810/20541/20191/14225/110213/18754/238161/17918/14360/13405/11517/19122/13167/108058/15114/21838/109676/76757/65973/12315/72828/238871	27
BP	GO:0014897	striated muscle hypertrophy	27/2384	111/28814	2.63087e-07	2.26413e-06	1.26842e-06	19055/18750/11739/18479/17260/11534/20191/238161/56637/11938/229877/17258/108655/108058/16011/14083/14489/234214/11549/75547/53817/381290/28185/19878/56458/19877/16468	27
BP	GO:0046626	regulation of insulin receptor signaling pathway	22/2384	79/28814	2.6902e-07	2.31188e-06	1.29517e-06	18750/18479/98415/20660/17118/18751/22608/19268/98496/108155/68421/237542/18708/20411/75747/14678/18718/74143/72508/12445/12567/19271	22
BP	GO:0043542	endothelial cell migration	43/2384	228/28814	2.75291e-07	2.35902e-06	1.32158e-06	11947/19229/18750/17260/12317/107831/15370/79221/192197/11816/67916/12215/19876/14751/12554/20692/50754/70097/11848/108655/19274/69683/14083/18607/19141/11852/114715/11819/16480/19211/23797/18015/16410/12168/381290/19878/11946/17257/15184/338366/20356/14775/14645	43
BP	GO:0055001	muscle cell development	43/2384	228/28814	2.75291e-07	2.35902e-06	1.32158e-06	19055/22223/11739/18479/17260/227325/20541/79221/238161/56637/11938/13405/17258/51810/108655/66797/108058/12298/22003/21916/109676/24052/208727/66923/234214/11549/69726/75547/53817/19084/26556/28185/22388/15184/12345/20481/60595/74103/30948/14775/232685/15182/17938	43
BP	GO:0099545	trans-synaptic signaling by trans-synaptic complex	8/2384	11/28814	2.85307e-07	2.44137e-06	1.36771e-06	20320/192167/331461/23964/19266/54725/223254/13643	8
BP	GO:0007026	negative regulation of microtubule depolymerization	14/2384	35/28814	2.96472e-07	2.52611e-06	1.41519e-06	20257/11789/260315/17755/17756/17754/216965/76707/76499/14168/67886/29877/16800/227634	14
BP	GO:1990089	response to nerve growth factor	14/2384	35/28814	2.96472e-07	2.52611e-06	1.41519e-06	50791/20257/20404/27050/77480/83767/76089/18213/18212/12928/109905/78618/234663/107746	14
BP	GO:1990090	cellular response to nerve growth factor stimulus	14/2384	35/28814	2.96472e-07	2.52611e-06	1.41519e-06	50791/20257/20404/27050/77480/83767/76089/18213/18212/12928/109905/78618/234663/107746	14
BP	GO:0031497	chromatin assembly	35/2384	168/28814	2.99249e-07	2.54255e-06	1.4244e-06	15081/58243/72480/74355/22589/320538/13016/54169/20586/22110/68675/17984/18148/14683/15441/69726/19646/233532/17955/17263/53605/14312/13435/18706/17257/22290/56086/75339/235682/21429/21849/108989/14958/63830/17192	35
BP	GO:0046887	positive regulation of hormone secretion	35/2384	168/28814	2.99249e-07	2.54255e-06	1.4244e-06	20614/20750/66259/68039/319613/56455/18754/67041/12289/19056/14661/18111/268860/14609/54393/11514/230908/26950/216856/69227/18642/70456/20666/71764/16971/16443/12361/16573/54126/20677/215999/54003/68667/14645/13722	35
BP	GO:0010591	regulation of lamellipodium assembly	15/2384	40/28814	3.05192e-07	2.58574e-06	1.44859e-06	319974/66713/50884/12631/14086/76709/101314/208727/18708/329165/20430/12345/12540/13430/13829	15
BP	GO:0030521	androgen receptor signaling pathway	15/2384	40/28814	3.05192e-07	2.58574e-06	1.44859e-06	13207/93760/56736/67040/11848/108655/20586/15502/20185/20602/57320/328365/16969/17344/22215	15
BP	GO:0007519	skeletal muscle tissue development	40/2384	206/28814	3.20352e-07	2.71036e-06	1.51841e-06	19055/13653/268859/17260/13207/227325/67267/15370/17684/79221/12387/13405/67040/13813/17261/11848/108655/66797/14281/208727/20203/12823/11819/20666/12227/16656/18015/17263/26556/15184/26443/114142/74182/20481/53376/353187/72508/14775/232685/17938	40
BP	GO:0043525	positive regulation of neuron apoptotic process	23/2384	86/28814	3.23478e-07	2.73296e-06	1.53107e-06	13653/20817/56637/72930/12569/12387/14806/19122/16531/19268/50754/11848/11820/208727/66437/16476/18015/11911/14809/12540/11909/23821/18481	23
BP	GO:0006446	regulation of translational initiation	19/2384	62/28814	3.38064e-07	2.85218e-06	1.59786e-06	22121/16210/20918/13690/67869/217869/66882/218693/18148/13205/226982/100568459/208643/73830/20218/269037/108989/72508/67710	19
BP	GO:0021702	cerebellar Purkinje cell differentiation	10/2384	18/28814	3.47227e-07	2.92128e-06	1.63657e-06	11941/72393/235439/19156/19883/57754/12286/20239/67269/114142	10
BP	GO:0099150	regulation of postsynaptic specialization assembly	10/2384	18/28814	3.47227e-07	2.92128e-06	1.63657e-06	19266/217692/14804/18213/19280/236915/272381/73340/18189/18222	10
BP	GO:0021879	forebrain neuron differentiation	17/2384	51/28814	3.62684e-07	3.03715e-06	1.70148e-06	22272/58208/22187/13390/14183/68169/14682/76089/94229/13193/70762/18293/20346/328365/12010/13392/15228	17
BP	GO:0045475	locomotor rhythm	11/2384	22/28814	3.63022e-07	3.03715e-06	1.70148e-06	16508/15902/13653/16531/66797/26414/11906/20185/17978/19211/53376	11
BP	GO:0098877	neurotransmitter receptor transport to plasma membrane	11/2384	22/28814	3.63022e-07	3.03715e-06	1.70148e-06	20614/12889/65945/67826/56216/26414/74053/18196/20510/65114/22318	11
BP	GO:1900242	regulation of synaptic vesicle endocytosis	11/2384	22/28814	3.63022e-07	3.03715e-06	1.70148e-06	72961/54525/192167/56807/20616/19056/18717/13429/229521/74006/19877	11
BP	GO:0014909	smooth muscle cell migration	26/2384	106/28814	3.65206e-07	3.05117e-06	1.70934e-06	234593/19091/13653/18479/22370/17260/19241/545156/56508/20660/17918/11848/76709/108058/16011/14083/22003/19017/208727/12928/16971/214968/238130/238871/72508/12305	26
BP	GO:0070828	heterochromatin organization	24/2384	93/28814	3.72066e-07	3.10417e-06	1.73903e-06	15081/74355/13016/20586/68675/17984/14683/15441/17263/73251/13435/18706/17257/22290/14013/75339/235682/21429/21849/108989/14958/63830/15182/17192	24
BP	GO:0014896	muscle hypertrophy	27/2384	113/28814	3.87014e-07	3.21993e-06	1.80388e-06	19055/18750/11739/18479/17260/11534/20191/238161/56637/11938/229877/17258/108655/108058/16011/14083/14489/234214/11549/75547/53817/381290/28185/19878/56458/19877/16468	27
BP	GO:0090174	organelle membrane fusion	27/2384	113/28814	3.87014e-07	3.21993e-06	1.80388e-06	20614/12889/54525/20979/67166/20617/20910/19349/94090/67826/56216/19339/20983/217517/14679/16573/14809/22318/18718/53612/229521/53611/100226/12890/218035/74741/241727	27
BP	GO:0014812	muscle cell migration	28/2384	120/28814	4.01314e-07	3.3343e-06	1.86795e-06	234593/19091/13653/18479/22370/17260/19241/545156/56508/20660/17918/11848/76709/108058/16011/14083/22003/19017/208727/12928/16971/214968/238130/238871/72508/12305/19877/17938	28
BP	GO:0009205	purine ribonucleoside triphosphate metabolic process	23/2384	87/28814	4.05499e-07	3.36441e-06	1.88482e-06	171567/11947/18102/11949/11957/269523/26395/68197/71679/66043/18746/57423/11958/98496/11848/19017/109674/228033/14679/11946/74143/19384/67126	23
BP	GO:0086010	membrane depolarization during action potential	13/2384	31/28814	4.09359e-07	3.38717e-06	1.89757e-06	12288/20273/12293/12289/11735/12296/20269/110876/20266/22629/235281/83997/68667	13
BP	GO:0035303	regulation of dephosphorylation	30/2384	134/28814	4.0937e-07	3.38717e-06	1.89757e-06	12314/12313/50791/15516/17260/54401/100072/72930/74585/22027/50768/19052/22627/217124/228361/56205/52036/68943/26936/17931/107895/12315/14678/19878/228852/66385/226849/12953/19877/74302	30
BP	GO:1903115	regulation of actin filament-based movement	16/2384	46/28814	4.11579e-07	3.40077e-06	1.90519e-06	12288/20191/238161/11938/18578/216033/13383/109676/14168/98660/16480/11928/100986/238871/30948/68667	16
BP	GO:1902882	regulation of response to oxidative stress	25/2384	100/28814	4.12839e-07	3.40649e-06	1.9084e-06	20655/170719/19156/14360/12387/71514/50754/108655/11820/78771/14694/171469/15505/68943/56085/26570/20656/22166/57320/75747/11911/67452/14775/211329/227743	25
BP	GO:0001666	response to hypoxia	41/2384	216/28814	4.31917e-07	3.55902e-06	1.99385e-06	16508/13653/18479/14004/20541/20191/110213/17684/18754/11931/18751/26395/16531/68169/14812/268860/19883/13819/17751/108155/108058/19155/68585/110876/15441/54418/21823/68943/56085/19211/18015/12325/13838/19878/17257/11909/16438/15369/14254/14688/12484	41
BP	GO:0086065	cell communication involved in cardiac conduction	15/2384	41/28814	4.44459e-07	3.64966e-06	2.04463e-06	12288/56543/20541/20191/12293/12289/216033/12296/109676/16480/20266/238871/235281/140492/68667	15
BP	GO:0003300	cardiac muscle hypertrophy	26/2384	107/28814	4.4474e-07	3.64966e-06	2.04463e-06	19055/18750/11739/18479/17260/11534/20191/238161/56637/11938/229877/17258/108655/108058/14083/14489/234214/11549/75547/53817/381290/28185/19878/56458/19877/16468	26
BP	GO:0006821	chloride transport	26/2384	107/28814	4.4474e-07	3.64966e-06	2.04463e-06	14406/108071/14394/12727/14407/19122/57776/14658/20512/232333/320091/110886/228432/14400/12725/78339/57138/14402/14395/12349/20510/29876/107723/14397/20496/105722	26
BP	GO:0010611	regulation of cardiac muscle hypertrophy	21/2384	75/28814	4.52041e-07	3.69947e-06	2.07253e-06	19055/18750/11739/18479/17260/11534/238161/56637/17258/108655/108058/14083/14489/11549/53817/381290/28185/19878/56458/19877/16468	21
BP	GO:0070972	protein localization to endoplasmic reticulum	21/2384	75/28814	4.52041e-07	3.69947e-06	2.07253e-06	20191/69276/11426/14609/30960/75608/109676/68585/67437/14828/20813/14809/76976/338366/66624/224727/67830/66384/17155/17938/69019	21
BP	GO:0000956	nuclear-transcribed mRNA catabolic process	28/2384	121/28814	4.81264e-07	3.93327e-06	2.20351e-06	13207/11991/103677/22608/51810/18458/213988/208922/229663/218693/13211/20823/12227/22057/231464/217351/319817/72587/269037/72068/67710/234594/208718/15384/233833/72162/104625/24127	28
BP	GO:0034968	histone lysine methylation	30/2384	135/28814	4.85055e-07	3.95887e-06	2.21785e-06	319974/22589/12387/69188/108155/212391/234135/57261/214162/77305/18193/76719/192195/231051/69726/20587/73251/77683/107823/17257/76246/194388/94246/76804/208043/15182/16468/110147/75302/18046	30
BP	GO:0042752	regulation of circadian rhythm	29/2384	128/28814	4.86822e-07	3.9679e-06	2.22291e-06	16490/19215/15902/19046/192167/11991/56637/94275/71514/19883/50754/230908/26414/19017/11906/252870/50758/19045/19878/103583/20893/18626/225876/53376/22215/353187/13194/12953/12234	29
BP	GO:0031338	regulation of vesicle fusion	12/2384	27/28814	5.34894e-07	4.34204e-06	2.43251e-06	12889/54525/20979/20617/20910/94090/19339/20983/16573/14809/12890/74741	12
BP	GO:0051016	barbed-end actin filament capping	12/2384	27/28814	5.34894e-07	4.34204e-06	2.43251e-06	12631/76709/12343/68732/14489/11518/14026/12345/27360/11519/75339/227753	12
BP	GO:0060004	reflex	12/2384	27/28814	5.34894e-07	4.34204e-06	2.43251e-06	319974/69727/16531/14658/14609/12286/243961/11994/11549/20510/114142/20230	12
BP	GO:0051279	regulation of release of sequestered calcium ion into cytosol	22/2384	82/28814	5.46174e-07	4.42762e-06	2.48046e-06	12314/12313/19229/20312/20617/20541/20191/14225/18754/238161/17918/13405/13167/108058/15114/21838/109676/76757/65973/12315/72828/238871	22
BP	GO:0015872	dopamine transport	18/2384	58/28814	5.55833e-07	4.49864e-06	2.52024e-06	18546/69908/16490/54525/20979/20617/17918/18751/268860/54393/269642/54524/68585/19339/68943/20983/57320/229521	18
BP	GO:0060538	skeletal muscle organ development	41/2384	218/28814	5.56432e-07	4.49864e-06	2.52024e-06	19055/13653/268859/17260/13207/227325/67267/15370/17684/79221/12387/13405/67040/13813/17261/11848/108655/66797/14281/208727/20203/16795/12823/11819/20666/12227/16656/18015/17263/26556/15184/26443/114142/74182/20481/53376/353187/72508/14775/232685/17938	41
BP	GO:0032231	regulation of actin filament bundle assembly	27/2384	115/28814	5.63115e-07	4.54655e-06	2.54709e-06	320472/18479/20312/18645/16423/108686/56363/12631/50768/11848/77569/243961/76707/68732/76499/22003/243725/18643/20194/21872/18708/14026/80880/19878/26401/109880/12540	27
BP	GO:0030007	cellular potassium ion homeostasis	9/2384	15/28814	5.65203e-07	4.55118e-06	2.54968e-06	11932/11931/16531/108058/98660/11933/11928/232975/20496	9
BP	GO:0060211	regulation of nuclear-transcribed mRNA poly(A) tail shortening	9/2384	15/28814	5.65203e-07	4.55118e-06	2.54968e-06	18458/213988/208922/12227/22057/217351/67710/234594/233833	9
BP	GO:0009144	purine nucleoside triphosphate metabolic process	24/2384	95/28814	5.68384e-07	4.56455e-06	2.55717e-06	171567/11947/18102/11534/11949/11957/269523/26395/68197/71679/66043/18746/57423/11958/98496/11848/19017/109674/228033/14679/11946/74143/19384/67126	24
BP	GO:0014910	regulation of smooth muscle cell migration	24/2384	95/28814	5.68384e-07	4.56455e-06	2.55717e-06	234593/19091/13653/18479/22370/17260/19241/56508/20660/17918/11848/76709/108058/16011/14083/22003/19017/208727/12928/16971/214968/238130/238871/72508	24
BP	GO:0021782	glial cell development	28/2384	122/28814	5.75728e-07	4.60841e-06	2.58174e-06	18823/15902/20655/29873/19058/12759/13405/211323/17751/66797/18213/11820/18212/23966/75786/20666/16513/19211/18015/56386/16971/12805/15904/17136/20677/20481/232232/17153	28
BP	GO:0060419	heart growth	28/2384	122/28814	5.75728e-07	4.60841e-06	2.58174e-06	26413/11739/18479/17260/11789/13869/17684/238161/56637/12387/14183/211323/14609/108655/108058/17967/23966/17268/234214/11549/19211/75547/53817/77044/19084/28185/15182/16468	28
BP	GO:0021696	cerebellar cortex morphogenesis	16/2384	47/28814	5.76147e-07	4.60841e-06	2.58174e-06	11941/72393/235439/20720/19156/26395/19883/57754/12286/14804/66797/18189/20239/67269/114142/69539	16
BP	GO:0050435	amyloid-beta metabolic process	19/2384	64/28814	5.86123e-07	4.68197e-06	2.62295e-06	56177/20660/11816/12759/19122/20168/233744/18212/15114/68585/104001/13838/239606/19878/13548/23821/11487/30948/19877	19
BP	GO:0051054	positive regulation of DNA metabolic process	51/2384	299/28814	5.94433e-07	4.74204e-06	2.6566e-06	15516/26413/19229/53379/27050/74355/15519/22589/11991/56637/319604/12387/16001/66713/13010/12468/68166/108058/233908/12469/19017/22210/18148/13211/18643/252870/54418/12461/16476/11785/12465/68379/12462/53817/11461/77044/219150/107823/17257/12540/74493/56351/18481/252838/103537/21849/100683/12464/229584/14084/72162	51
BP	GO:1903531	negative regulation of secretion by cell	35/2384	173/28814	6.24255e-07	4.97334e-06	2.78618e-06	19055/68039/20617/331461/108073/209630/545156/11957/19349/17918/94090/11816/211323/268860/11981/54393/16500/109934/26950/243725/215445/20983/18575/109905/18015/207227/14678/56695/109880/93691/215449/229521/56013/12953/18007	35
BP	GO:0009152	purine ribonucleotide biosynthetic process	32/2384	151/28814	6.35234e-07	5.04688e-06	2.82738e-06	171567/11947/18102/20617/11534/11949/11957/54195/269523/26395/68197/71679/210044/66043/18746/216739/57423/70025/11958/98496/11514/104112/19017/109674/228033/70456/18597/68263/15452/11946/110446/67126	32
BP	GO:0006734	NADH metabolic process	13/2384	32/28814	6.37151e-07	5.04688e-06	2.82738e-06	17449/269523/67834/14751/13807/56421/170718/17448/18642/15275/14571/16828/15929	13
BP	GO:1903859	regulation of dendrite extension	13/2384	32/28814	6.37151e-07	5.04688e-06	2.82738e-06	20979/116837/15387/116838/12891/83814/68585/14025/20983/217340/17257/54338/17356	13
BP	GO:0006904	vesicle docking involved in exocytosis	15/2384	42/28814	6.38527e-07	5.04688e-06	2.82738e-06	69908/116837/20910/116838/67295/56216/16500/17967/20336/19339/12322/18189/75914/22318/19328	15
BP	GO:0014046	dopamine secretion	15/2384	42/28814	6.38527e-07	5.04688e-06	2.82738e-06	18546/16490/54525/20979/20617/17918/18751/268860/54393/54524/68585/19339/68943/20983/229521	15
BP	GO:0014059	regulation of dopamine secretion	15/2384	42/28814	6.38527e-07	5.04688e-06	2.82738e-06	18546/16490/54525/20979/20617/17918/18751/268860/54393/54524/68585/19339/68943/20983/229521	15
BP	GO:0015812	gamma-aminobutyric acid transport	11/2384	23/28814	6.43575e-07	5.07343e-06	2.84226e-06	18479/22348/268860/232333/12286/54393/12298/21366/18015/14805/64051	11
BP	GO:1902307	positive regulation of sodium ion transmembrane transport	11/2384	23/28814	6.43575e-07	5.07343e-06	2.84226e-06	18795/11932/11931/13405/11735/11840/232341/11933/16573/13430/75607	11
BP	GO:0086091	regulation of heart rate by cardiac conduction	14/2384	37/28814	6.66053e-07	5.24375e-06	2.93767e-06	12288/56543/12293/12289/216033/12296/109676/93686/16480/20266/100986/235281/30948/68667	14
BP	GO:0030308	negative regulation of cell growth	39/2384	204/28814	6.76266e-07	5.30564e-06	2.97235e-06	14706/18479/20348/17756/20720/12569/12631/14609/17751/108655/20586/14694/20869/19280/12575/68585/217124/13205/14025/14168/239667/21960/76500/320027/20564/214968/12168/20346/29869/12696/20358/17136/11302/28185/17257/20378/20356/14199/19271	39
BP	GO:0030038	contractile actin filament bundle assembly	27/2384	116/28814	6.76564e-07	5.30564e-06	2.97235e-06	19229/320472/18479/218194/18645/16423/108686/56363/50768/11848/77569/76707/68732/76499/22003/243725/18643/26554/20194/21872/18708/14026/80880/20411/19878/109880/12540	27
BP	GO:0043149	stress fiber assembly	27/2384	116/28814	6.76564e-07	5.30564e-06	2.97235e-06	19229/320472/18479/218194/18645/16423/108686/56363/50768/11848/77569/76707/68732/76499/22003/243725/18643/26554/20194/21872/18708/14026/80880/20411/19878/109880/12540	27
BP	GO:1900452	regulation of long-term synaptic depression	10/2384	19/28814	6.78405e-07	5.30622e-06	2.97267e-06	320127/11514/14804/66673/11820/16500/11838/243725/29819/17762	10
BP	GO:1905874	regulation of postsynaptic density organization	10/2384	19/28814	6.78405e-07	5.30622e-06	2.97267e-06	19266/217692/12631/14804/18213/19280/272381/18189/12558/228880	10
BP	GO:0006612	protein targeting to membrane	28/2384	123/28814	6.87079e-07	5.36708e-06	3.00676e-06	18479/14567/75734/14360/12569/69276/11426/19122/11735/54208/108155/77574/76709/75608/16500/20336/66437/67437/12297/20510/14828/12300/20813/224727/13829/66384/74741/17938	28
BP	GO:0051168	nuclear export	33/2384	159/28814	7.05372e-07	5.50282e-06	3.08281e-06	20238/53379/12317/20422/56637/19042/18747/66244/217378/20054/22627/19387/18148/13211/20823/229709/12326/20383/75547/22166/57320/53817/56417/28075/20218/15526/65246/331401/432508/108989/19384/66231/110750	33
BP	GO:0010594	regulation of endothelial cell migration	35/2384	174/28814	7.19959e-07	5.60933e-06	3.14248e-06	11947/19229/18750/17260/12317/107831/79221/192197/11816/67916/12215/14751/20692/50754/70097/11848/108655/19274/69683/18607/19141/11852/114715/11819/16480/23797/18015/12168/381290/19878/11946/17257/15184/20356/14645	35
BP	GO:0045785	positive regulation of cell adhesion	72/2384	482/28814	7.22224e-07	5.61969e-06	3.14828e-06	20750/19055/19229/19419/109648/18750/19242/22370/29873/94214/20312/11789/27050/14924/11534/12317/15519/17684/18754/56637/16579/67916/13405/13612/68169/16423/211323/11735/12631/12554/11848/80795/76709/68732/14083/16008/21838/22003/12512/11906/228361/20194/21872/15505/12520/12928/19261/16480/22288/16410/328365/13643/83436/13838/20677/18606/26921/109880/12010/214812/12540/238871/16451/13430/54446/13…	72
BP	GO:0007528	neuromuscular junction development	18/2384	59/28814	7.382e-07	5.73657e-06	3.21376e-06	19242/18479/545156/56637/14183/17999/66797/11820/18212/12298/12296/268566/234214/12297/12300/20411/22288/67830	18
BP	GO:0015698	inorganic anion transport	32/2384	152/28814	7.4145e-07	5.75438e-06	3.22374e-06	72961/14406/18674/108071/14394/12727/14407/19122/57776/14658/20512/232333/320091/110886/11732/228432/14400/12725/78339/57138/14402/14395/19775/12349/20510/76500/29876/107723/11911/14397/20496/105722	32
BP	GO:0098693	regulation of synaptic vesicle cycle	8/2384	12/28814	7.9335e-07	6.14923e-06	3.44494e-06	69908/56508/19085/12569/13002/20964/18189/12217	8
BP	GO:0045446	endothelial cell differentiation	27/2384	117/28814	8.10777e-07	6.27621e-06	3.51608e-06	18795/12387/13405/211323/216850/76089/19280/14104/11518/21872/66923/11819/109905/21417/12168/29876/219181/19878/11477/228852/238871/215449/12741/14775/107746/19877/17356	27
BP	GO:0035773	insulin secretion involved in cellular response to glucose stimulus	24/2384	97/28814	8.56216e-07	6.61091e-06	3.70359e-06	66259/19276/13839/319613/56455/19275/18754/67041/12289/19056/11514/26950/69227/13640/70456/18575/12290/71764/16971/18189/16573/93691/18555/68667	24
BP	GO:1903312	negative regulation of mRNA metabolic process	24/2384	97/28814	8.56216e-07	6.61091e-06	3.70359e-06	108013/53379/15387/11991/77134/22608/51810/15381/230908/229663/233908/217980/19317/218693/18148/13211/15388/22057/12696/56215/13548/75553/20462/15384	24
BP	GO:0034063	stress granule assembly	12/2384	28/28814	8.65433e-07	6.66494e-06	3.73386e-06	13424/80913/23881/229663/13209/13205/21841/12121/12696/20239/226562/54633	12
BP	GO:0048499	synaptic vesicle membrane organization	12/2384	28/28814	8.65433e-07	6.66494e-06	3.73386e-06	20614/12889/54525/20979/20910/20972/67826/56216/19339/14809/12890/11776	12
BP	GO:0055067	monovalent inorganic cation homeostasis	34/2384	168/28814	8.89881e-07	6.84445e-06	3.83442e-06	20750/11947/26413/70495/20541/19349/11932/11931/11975/16531/54403/20512/54411/94229/235380/108058/14042/11972/14683/71900/98660/11933/57138/12349/16513/110784/11928/29876/107723/14678/331004/232975/22215/20496	34
BP	GO:0034331	cell junction maintenance	15/2384	43/28814	9.0566e-07	6.93916e-06	3.88748e-06	103172/210933/66797/13823/240057/54725/19339/21872/15481/20318/210274/110380/238988/104418/17356	15
BP	GO:0061462	protein localization to lysosome	15/2384	43/28814	9.0566e-07	6.93916e-06	3.88748e-06	19349/20660/12759/17999/68585/140723/68421/12520/15481/12300/20661/54376/19878/12492/11776	15
BP	GO:0086002	cardiac muscle cell action potential involved in contraction	15/2384	43/28814	9.0566e-07	6.93916e-06	3.88748e-06	12288/56543/20191/12293/12289/216033/13383/12296/109676/16480/20266/235281/30948/140492/68667	15
BP	GO:0007019	microtubule depolymerization	17/2384	54/28814	9.10696e-07	6.95999e-06	3.89915e-06	20257/11789/260315/56471/17755/17756/17754/216965/76707/76499/210356/14168/67886/29877/20262/16800/227634	17
BP	GO:0045010	actin nucleation	17/2384	54/28814	9.10696e-07	6.95999e-06	3.89915e-06	83767/66713/50884/11840/76709/68166/68732/101314/12386/54418/14026/329165/20430/207278/68089/227753/56378	17
BP	GO:0007204	positive regulation of cytosolic calcium ion concentration	57/2384	354/28814	9.32914e-07	7.12073e-06	3.9892e-06	12314/12313/19229/68039/20320/12288/14816/20312/20617/14810/20541/20191/14225/110213/18754/238161/17918/12293/12289/14360/13405/74585/11517/19122/14812/13385/13167/14704/14609/14724/12286/276770/11514/108058/15114/21838/109676/14811/69227/66437/76757/12297/65973/11549/11352/12290/12315/16410/16971/20192/72828/238871/16438/68667/12287/14688/12484	57
BP	GO:0110020	regulation of actomyosin structure organization	26/2384	111/28814	9.50216e-07	7.24359e-06	4.05803e-06	320472/18479/17260/18645/16423/108686/56363/50768/11848/77569/76707/68732/76499/22003/243725/18643/20194/21872/18708/14026/75547/80880/19878/109880/12540/15182	26
BP	GO:0009199	ribonucleoside triphosphate metabolic process	23/2384	91/28814	9.62502e-07	7.30942e-06	4.09491e-06	171567/11947/18102/11949/11957/269523/26395/68197/71679/66043/18746/57423/11958/98496/11848/19017/109674/228033/14679/11946/74143/19384/67126	23
BP	GO:1900407	regulation of cellular response to oxidative stress	23/2384	91/28814	9.62502e-07	7.30942e-06	4.09491e-06	20655/170719/19156/14360/12387/71514/50754/108655/11820/14694/171469/15505/68943/56085/26570/20656/22166/57320/11911/67452/14775/211329/227743	23
BP	GO:1903578	regulation of ATP metabolic process	23/2384	91/28814	9.62502e-07	7.30942e-06	4.09491e-06	67267/269523/26395/68197/54403/11983/98496/108155/11848/66972/11820/19017/208727/20185/66437/56490/68943/72106/20463/56428/16969/12866/74006	23
BP	GO:0021697	cerebellar cortex formation	13/2384	33/28814	9.71593e-07	7.35249e-06	4.11904e-06	11941/72393/235439/19156/26395/19883/57754/12286/14804/18189/20239/67269/114142	13
BP	GO:1904646	cellular response to amyloid-beta	13/2384	33/28814	9.71593e-07	7.35249e-06	4.11904e-06	108071/12293/56637/14360/16001/19122/14609/12286/11820/19141/16971/13838/232975	13
BP	GO:0048278	vesicle docking	18/2384	60/28814	9.73303e-07	7.35249e-06	4.11904e-06	234593/69908/20979/116837/20910/116838/67295/56216/16500/17967/20336/19339/12322/18189/75914/22318/19328/100226	18
BP	GO:0031112	positive regulation of microtubule polymerization or depolymerization	14/2384	38/28814	9.74294e-07	7.35249e-06	4.11904e-06	20257/18479/11789/27050/260315/17755/83679/14544/75786/13494/56430/17257/100986/17762	14
BP	GO:0031114	regulation of microtubule depolymerization	14/2384	38/28814	9.74294e-07	7.35249e-06	4.11904e-06	20257/11789/260315/17755/17756/17754/216965/76707/76499/14168/67886/29877/16800/227634	14
BP	GO:1901361	organic cyclic compound catabolic process	71/2384	477/28814	9.82396e-07	7.40433e-06	4.14808e-06	20750/13207/15254/269523/14198/11816/11991/13046/77134/103677/22608/51810/17751/70025/18458/213988/80913/14544/208922/230908/229663/233908/217980/80912/19317/218693/18148/13211/380773/20823/56463/12227/105859/26383/13116/22057/83965/76952/231464/22629/12696/15452/68544/110391/19878/56409/217351/74326/99586/110446/194388/238871/12799/76936/319817/76654/72587/269037/75553/72068/15369/67710/234594/2…	71
BP	GO:0034763	negative regulation of transmembrane transport	30/2384	140/28814	1.09867e-06	8.27034e-06	4.63324e-06	12314/12313/18750/18611/14167/18754/18751/22333/18245/17999/11735/98496/108058/83814/19052/22627/68421/76757/98660/12297/329152/56085/19211/14697/52906/57320/12315/53416/67704/30948	30
BP	GO:0034655	nucleobase-containing compound catabolic process	62/2384	399/28814	1.10235e-06	8.28764e-06	4.64293e-06	13207/15254/269523/14198/11991/13046/77134/103677/22608/51810/70025/18458/213988/80913/14544/208922/230908/229663/233908/217980/80912/19317/218693/18148/13211/380773/20823/56463/12227/105859/26383/22057/83965/76952/231464/12696/15452/68544/19878/56409/217351/74326/99586/110446/238871/12799/76936/319817/76654/72587/269037/75553/72068/67710/234594/208718/15384/233833/19877/72162/104625/24127	62
BP	GO:0033143	regulation of intracellular steroid hormone receptor signaling pathway	21/2384	79/28814	1.15912e-06	8.69996e-06	4.87392e-06	18479/13207/12317/56736/11848/94186/108655/20586/18212/20185/20602/17978/57320/22378/18626/16969/17344/72068/12953/234594/109593	21
BP	GO:0051259	protein complex oligomerization	44/2384	248/28814	1.16009e-06	8.69996e-06	4.87392e-06	98741/16508/239217/14800/16490/20979/20617/56543/268345/16502/14810/382571/14660/19122/14812/15165/11514/11820/23881/16500/11838/233908/232087/67991/14026/20656/15452/57440/65114/20511/26556/50997/12010/73991/74143/215999/432508/58800/17762/74006/68667/74112/107476/50850	44
BP	GO:0007043	cell-cell junction assembly	32/2384	155/28814	1.16697e-06	8.74064e-06	4.89671e-06	18750/19277/12387/14609/18747/320865/11848/14086/66797/13823/320873/83814/13383/227937/269116/21872/215654/16480/12563/23836/329165/11461/18163/19878/12558/22388/60595/18417/12741/19877/17356/104010	32
BP	GO:0031115	negative regulation of microtubule polymerization	9/2384	16/28814	1.19649e-06	8.92834e-06	5.00187e-06	20257/20617/17756/76686/22153/170835/54126/12345/13548	9
BP	GO:0042921	glucocorticoid receptor signaling pathway	9/2384	16/28814	1.19649e-06	8.92834e-06	5.00187e-06	93760/17999/18212/17978/22629/18626/56351/12953/109593	9
BP	GO:0055119	relaxation of cardiac muscle	9/2384	16/28814	1.19649e-06	8.92834e-06	5.00187e-06	238161/11931/11938/18578/108058/12325/18706/238871/227753	9
BP	GO:0071453	cellular response to oxygen levels	31/2384	148/28814	1.23054e-06	9.17102e-06	5.13782e-06	16508/13653/11964/14004/17993/110213/17684/18754/26395/68169/226646/19883/13819/54411/108155/19155/68585/11972/110876/15441/54418/68943/56085/19211/67579/13838/19878/11909/56458/66290/14688	31
BP	GO:0019080	viral gene expression	20/2384	73/28814	1.23286e-06	9.1769e-06	5.14112e-06	98415/18521/19182/20586/230908/229663/57261/13211/18643/66085/20823/16476/69807/233532/20587/26401/76976/13669/53356/69019	20
BP	GO:0021694	cerebellar Purkinje cell layer formation	10/2384	20/28814	1.25577e-06	9.32434e-06	5.22372e-06	11941/72393/235439/19156/19883/57754/12286/20239/67269/114142	10
BP	GO:0098969	neurotransmitter receptor transport to postsynaptic membrane	10/2384	20/28814	1.25577e-06	9.32434e-06	5.22372e-06	20614/12889/65945/67826/56216/26414/74053/18196/65114/22318	10
BP	GO:0009260	ribonucleotide biosynthetic process	33/2384	163/28814	1.26881e-06	9.40039e-06	5.26632e-06	171567/11947/18102/20617/11534/11949/11957/54195/269523/26395/68197/71679/210044/66043/18746/216739/57423/70025/11958/98496/11514/104112/19017/109674/228033/70456/18597/68263/15452/11946/110446/66588/67126	33
BP	GO:0016925	protein sumoylation	15/2384	44/28814	1.26914e-06	9.40039e-06	5.26632e-06	13653/12387/50995/208727/19387/14025/57320/237107/328365/56469/20610/17344/21849/68667/98403	15
BP	GO:0042551	neuron maturation	18/2384	61/28814	1.27436e-06	9.42744e-06	5.28147e-06	210933/319504/56637/14682/11735/66797/11820/16500/23859/269116/14025/11352/56386/18189/17257/74143/83766/68955	18
BP	GO:0018108	peptidyl-tyrosine phosphorylation	53/2384	324/28814	1.35929e-06	1.00433e-05	5.62651e-06	12424/19699/19229/18750/22370/108071/13869/18754/14360/67916/19283/16001/19122/14183/13385/211323/19258/50754/11820/14083/20869/21838/218397/260299/13640/15505/12520/13837/11804/11549/11352/11538/53310/329165/15275/12805/13838/107566/18606/11302/11477/13548/16800/56013/16451/12747/13829/16975/12305/15182/14254/12484/19271	53
BP	GO:0022010	central nervous system myelination	12/2384	29/28814	1.36499e-06	1.00607e-05	5.63625e-06	18823/12759/66797/23966/75786/16513/19211/56386/12805/15904/17136/17153	12
BP	GO:0032291	axon ensheathment in central nervous system	12/2384	29/28814	1.36499e-06	1.00607e-05	5.63625e-06	18823/12759/66797/23966/75786/16513/19211/56386/12805/15904/17136/17153	12
BP	GO:0044270	cellular nitrogen compound catabolic process	65/2384	428/28814	1.38157e-06	1.01705e-05	5.69774e-06	13207/15254/269523/14198/11991/13046/77134/103677/22608/51810/70025/18458/213988/80913/14544/208922/230908/229663/233908/217980/80912/19317/218693/18148/13211/380773/20823/56463/12227/105859/26383/22057/83965/76952/231464/12696/15452/68544/19878/56409/217351/74326/99586/110446/194388/238871/12799/76936/319817/76654/72587/269037/75553/18984/72068/15369/67710/234594/208718/15384/233833/19877/72162/…	65
BP	GO:1904645	response to amyloid-beta	14/2384	39/28814	1.40423e-06	1.03246e-05	5.7841e-06	108071/12293/56637/14360/16001/19122/14609/12286/11820/19141/16971/13838/232975/12287	14
BP	GO:0051048	negative regulation of secretion	38/2384	202/28814	1.41125e-06	1.03636e-05	5.80591e-06	19055/68039/20617/331461/108073/209630/545156/11957/19349/17918/94090/11816/211323/268860/232341/11981/54393/16500/109934/26950/14683/243725/215445/20983/18575/109905/18015/53416/207227/14678/56695/109880/93691/215449/229521/56013/12953/18007	38
BP	GO:1903201	regulation of oxidative stress-induced cell death	21/2384	80/28814	1.44989e-06	1.06343e-05	5.95758e-06	20655/170719/19156/14360/12387/71514/50754/108655/11820/14694/171469/15505/68943/56085/26570/20656/22166/57320/11911/14775/211329	21
BP	GO:0014047	glutamate secretion	13/2384	34/28814	1.45385e-06	1.06374e-05	5.95931e-06	12424/18479/20617/20910/108073/14812/14609/54393/18212/20983/18015/17920/12934	13
BP	GO:0031116	positive regulation of microtubule polymerization	13/2384	34/28814	1.45385e-06	1.06374e-05	5.95931e-06	18479/11789/27050/260315/17755/83679/14544/75786/13494/56430/17257/100986/17762	13
BP	GO:0071560	cellular response to transforming growth factor beta stimulus	41/2384	226/28814	1.47087e-06	1.07488e-05	6.02175e-06	15516/24136/68939/17260/14718/20678/17684/14360/16001/13390/80707/19042/19272/20340/12914/27528/18099/14083/20869/14281/19017/114715/12928/20872/114716/16476/14828/21417/52662/16971/328365/26401/11477/53378/20481/20901/16969/94093/13430/12741/98403	41
BP	GO:0003254	regulation of membrane depolarization	16/2384	50/28814	1.48561e-06	1.08301e-05	6.0673e-06	12424/14718/14167/11735/14609/15165/108058/14694/83814/20266/56772/12010/14199/235281/83997/68667	16
BP	GO:0034332	adherens junction organization	16/2384	50/28814	1.48561e-06	1.08301e-05	6.0673e-06	12387/320865/320873/11518/21872/215654/12563/23836/329165/11461/13838/12540/11487/18222/17356/104010	16
BP	GO:0032092	positive regulation of protein binding	24/2384	100/28814	1.54426e-06	1.12441e-05	6.29921e-06	15516/22370/21844/11816/56637/74585/15525/233744/76089/11820/19052/11518/100732/11352/23802/17169/16971/67443/54126/12010/170822/11519/12741/19384	24
BP	GO:0035601	protein deacylation	29/2384	135/28814	1.56256e-06	1.13498e-05	6.35843e-06	216848/79221/71514/13016/13813/320365/71175/17984/208727/20185/20602/114715/76192/114716/107932/68943/19646/229542/81004/15184/13548/232232/18626/17762/70315/15182/216169/21372/17192	29
BP	GO:0098732	macromolecule deacylation	29/2384	135/28814	1.56256e-06	1.13498e-05	6.35843e-06	216848/79221/71514/13016/13813/320365/71175/17984/208727/20185/20602/114715/76192/114716/107932/68943/19646/229542/81004/15184/13548/232232/18626/17762/70315/15182/216169/21372/17192	29
BP	GO:0008360	regulation of cell shape	32/2384	157/28814	1.5659e-06	1.13604e-05	6.36434e-06	19229/19242/108100/14360/15212/72729/12631/50768/11848/13823/67938/14083/13383/22003/11852/20203/93871/12928/71409/27418/677884/243743/83946/18483/20430/22388/13728/23837/16568/14457/13829/192662	32
BP	GO:0048661	positive regulation of smooth muscle cell proliferation	25/2384	107/28814	1.60395e-06	1.1609e-05	6.50364e-06	15902/13653/18750/18479/20312/56637/16001/14183/14682/12554/17261/108655/108058/16011/14083/19017/208727/16476/53817/14679/18706/14678/238871/72508/14254	25
BP	GO:0001503	ossification	64/2384	421/28814	1.60404e-06	1.1609e-05	6.50364e-06	20750/26413/19229/18514/15902/67972/19242/16477/17260/15081/13207/11789/70661/20541/21833/56637/12387/14183/80707/14609/18747/54393/17261/11848/50766/338352/11732/14042/16011/14083/71175/16478/80752/208727/14683/94249/234356/20666/22057/20661/18015/12168/56417/15904/12393/11911/107515/11477/15184/20481/338366/17344/170574/20687/232685/68667/14758/70315/233781/17389/105722/72162/72007/75302	64
BP	GO:0019098	reproductive behavior	19/2384	68/28814	1.63351e-06	1.17939e-05	6.60721e-06	545156/14810/56710/21833/20720/15212/17977/14682/268860/11820/208727/21823/14402/11804/17978/19211/60597/27386/15182	19
BP	GO:0022029	telencephalon cell migration	19/2384	68/28814	1.63351e-06	1.17939e-05	6.60721e-06	19699/18183/18472/12569/12387/19876/211323/11848/13131/13193/68585/18293/14168/21960/12570/328365/11878/15228/16975	19
BP	GO:0036293	response to decreased oxygen levels	43/2384	243/28814	1.6394e-06	1.18222e-05	6.62306e-06	16508/13653/18479/14004/20541/20191/110213/17684/18754/11931/18751/26395/16531/68169/14812/268860/19883/13819/17751/108155/108058/19155/68585/110876/15441/54418/21823/68943/20510/56085/19211/18015/67579/12325/13838/19878/17257/11909/16438/15369/14254/14688/12484	43
BP	GO:0021872	forebrain generation of neurons	18/2384	62/28814	1.65739e-06	1.19376e-05	6.68771e-06	22272/58208/22187/13390/14183/68169/14682/76089/94229/11848/13193/70762/18293/20346/328365/12010/13392/15228	18
BP	GO:0018212	peptidyl-tyrosine modification	53/2384	327/28814	1.80714e-06	1.30006e-05	7.28324e-06	12424/19699/19229/18750/22370/108071/13869/18754/14360/67916/19283/16001/19122/14183/13385/211323/19258/50754/11820/14083/20869/21838/218397/260299/13640/15505/12520/13837/11804/11549/11352/11538/53310/329165/15275/12805/13838/107566/18606/11302/11477/13548/16800/56013/16451/12747/13829/16975/12305/15182/14254/12484/19271	53
BP	GO:0021692	cerebellar Purkinje cell layer morphogenesis	11/2384	25/28814	1.81545e-06	1.30291e-05	7.29923e-06	11941/72393/235439/19156/19883/57754/12286/66797/20239/67269/114142	11
BP	GO:1902683	regulation of receptor localization to synapse	11/2384	25/28814	1.81545e-06	1.30291e-05	7.29923e-06	50791/20320/545156/56508/56637/26395/23888/12322/109905/665113/11487	11
BP	GO:0006401	RNA catabolic process	48/2384	285/28814	1.81918e-06	1.30404e-05	7.30553e-06	13207/11991/13046/77134/103677/22608/51810/18458/213988/80913/208922/230908/229663/233908/217980/80912/19317/218693/18148/13211/380773/20823/56463/12227/105859/26383/22057/231464/12696/68544/19878/217351/74326/76936/319817/72587/269037/75553/72068/67710/234594/208718/15384/233833/19877/72162/104625/24127	48
BP	GO:0007030	Golgi organization	29/2384	136/28814	1.83061e-06	1.31067e-05	7.34266e-06	26413/64009/67300/192197/22631/26395/83679/59026/19324/76707/75909/76499/59021/211673/67886/69190/57440/71116/54126/66676/100986/12540/53612/53611/109181/70231/238123/13430/110350	29
BP	GO:2000278	regulation of DNA biosynthetic process	28/2384	129/28814	1.89168e-06	1.35277e-05	7.57855e-06	15516/26413/19229/53379/15519/11991/56637/12387/51810/14609/12468/108058/12575/12469/18148/12461/12465/12462/53817/12168/237107/328417/219150/56351/18481/269424/12464/19252	28
BP	GO:0021860	pyramidal neuron development	8/2384	13/28814	1.91207e-06	1.36411e-05	7.64205e-06	22272/14183/94229/13193/70762/18293/328365/15228	8
BP	GO:0097090	presynaptic membrane organization	8/2384	13/28814	1.91207e-06	1.36411e-05	7.64205e-06	243499/192167/331461/19266/11816/216856/19211/18189	8
BP	GO:0009636	response to toxic substance	27/2384	122/28814	1.93121e-06	1.37287e-05	7.69114e-06	26413/17196/20655/268345/20273/17748/17751/232333/17750/14400/69227/243725/20269/21672/18477/58810/68943/20266/26570/20656/57320/14799/14866/104184/12799/218914/14775	27
BP	GO:0042177	negative regulation of protein catabolic process	27/2384	122/28814	1.93121e-06	1.37287e-05	7.69114e-06	15516/20617/105689/21858/107831/14198/20720/14360/54375/17754/114128/211323/108155/338352/225131/14811/252870/54418/57320/216439/68135/65114/13838/53378/54198/65019/224727	27
BP	GO:0051282	regulation of sequestering of calcium ion	27/2384	122/28814	1.93121e-06	1.37287e-05	7.69114e-06	12314/12313/19229/20312/20617/20541/20191/14225/18754/238161/17918/13405/13167/14724/66972/108058/15114/21838/109676/76757/65973/12315/16410/20192/72828/238871/16438	27
BP	GO:0009141	nucleoside triphosphate metabolic process	26/2384	115/28814	1.94389e-06	1.38025e-05	7.7325e-06	171567/11947/18102/11534/11949/11957/269523/26395/68197/71679/66043/18746/57423/11958/98496/11848/19017/109674/228033/14679/11946/66588/74143/19384/67126/229949	26
BP	GO:0051146	striated muscle cell differentiation	53/2384	328/28814	1.98476e-06	1.40761e-05	7.88577e-06	19055/11739/18479/17260/210933/227325/107831/20541/21833/79221/238161/56637/70834/13405/93760/17258/22608/51810/211323/18807/216850/108655/66797/108058/16011/22003/21916/24052/208727/12520/234214/11549/69807/69726/75547/53817/20661/19084/26556/28185/55978/12558/22388/11477/15184/20481/74103/20866/14775/232685/18007/15182/17938	53
BP	GO:0051937	catecholamine transport	22/2384	88/28814	2.00585e-06	1.42089e-05	7.96014e-06	18546/69908/16490/54525/20979/20617/17918/18751/268860/54393/269642/16500/54524/68585/19339/68943/20983/64652/57320/11461/27062/229521	22
BP	GO:0051957	positive regulation of amino acid transport	12/2384	30/28814	2.10351e-06	1.48656e-05	8.32806e-06	12424/20910/14812/268860/54208/232333/54393/20983/14805/76257/20496/12934	12
BP	GO:0090314	positive regulation of protein targeting to membrane	12/2384	30/28814	2.10351e-06	1.48656e-05	8.32806e-06	18479/75734/14360/12569/19122/11735/77574/76709/16500/66437/12297/74741	12
BP	GO:0045744	negative regulation of G protein-coupled receptor signaling pathway	18/2384	63/28814	2.14169e-06	1.50972e-05	8.45779e-06	12323/108071/54609/54401/20617/67298/18578/11820/11803/71729/13429/17237/12121/217340/381290/14678/117148/13430	18
BP	GO:0048260	positive regulation of receptor-mediated endocytosis	18/2384	63/28814	2.14169e-06	1.50972e-05	8.45779e-06	50791/22370/15387/104015/73094/12759/11820/216344/12512/67979/22041/12121/52906/72238/12010/16568/13430/227333	18
BP	GO:0051170	import into nucleus	35/2384	182/28814	2.14381e-06	1.50972e-05	8.45779e-06	19055/15516/11815/26413/13207/19058/12631/18412/22771/230908/12575/19052/70790/18769/18708/16480/15481/19330/18015/56417/230673/83946/18767/106042/11909/238799/213990/21849/108989/19384/12953/12014/110750/16649/320938	35
BP	GO:0043414	macromolecule methylation	53/2384	329/28814	2.17858e-06	1.5324e-05	8.58487e-06	69908/319974/19346/22589/56637/12387/69188/108155/13813/12914/212391/20586/234135/57261/14683/214162/77305/18193/76719/18537/67789/12227/192195/231051/69726/20587/17263/73251/59052/77683/13435/18706/67332/68215/107823/17257/76246/20638/83669/194388/94246/75339/16201/21849/76804/208043/20230/63830/15182/16468/110147/75302/18046	53
BP	GO:0035584	calcium-mediated signaling using intracellular calcium source	10/2384	21/28814	2.21897e-06	1.55535e-05	8.71342e-06	108071/23964/20191/330814/19122/18212/26557/66437/13829/19271	10
BP	GO:0098962	regulation of postsynaptic neurotransmitter receptor activity	10/2384	21/28814	2.21897e-06	1.55535e-05	8.71342e-06	72555/224997/244310/11820/228836/140723/73340/242667/26556/100986	10
BP	GO:1903540	establishment of protein localization to postsynaptic membrane	10/2384	21/28814	2.21897e-06	1.55535e-05	8.71342e-06	20614/12889/65945/67826/56216/26414/74053/18196/65114/22318	10
BP	GO:0040029	regulation of gene expression, epigenetic	33/2384	167/28814	2.22686e-06	1.55906e-05	8.73422e-06	15081/20918/74355/56637/51810/108155/13016/74026/20586/68675/17984/208727/14683/76719/17263/83797/13435/18706/17257/15184/22378/22290/94246/75339/235682/21429/21849/108989/14775/14958/63830/16468/17192	33
BP	GO:0009142	nucleoside triphosphate biosynthetic process	21/2384	82/28814	2.2393e-06	1.56594e-05	8.77278e-06	171567/11947/18102/11534/11949/11957/269523/26395/68197/71679/66043/18746/57423/11958/98496/19017/228033/11946/66588/67126/229949	21
BP	GO:0070585	protein localization to mitochondrion	24/2384	102/28814	2.25259e-06	1.57341e-05	8.8146e-06	75734/15519/22631/72930/11983/15525/50754/66169/15502/66437/15505/67067/93757/30055/68943/15275/28185/67952/56428/223696/17762/74006/21854/52838	24
BP	GO:0006476	protein deacetylation	27/2384	123/28814	2.28112e-06	1.59148e-05	8.91586e-06	216848/79221/71514/13016/13813/320365/71175/17984/208727/20185/20602/114715/114716/107932/68943/19646/229542/81004/15184/13548/232232/18626/17762/70315/15182/21372/17192	27
BP	GO:0000082	G1/S transition of mitotic cell cycle	38/2384	206/28814	2.31334e-06	1.61209e-05	9.03133e-06	19055/12323/15902/18795/11789/237459/244281/19941/69188/12914/81702/108058/225131/13383/12298/12575/19052/12322/57261/228361/13205/218793/57775/67991/19211/208643/26931/15904/12325/11477/104418/14199/18647/269424/18555/72508/12445/12567	38
BP	GO:0031958	corticosteroid receptor signaling pathway	9/2384	17/28814	2.35494e-06	1.63161e-05	9.14069e-06	93760/17999/18212/17978/22629/18626/56351/12953/109593	9
BP	GO:0042776	proton motive force-driven mitochondrial ATP synthesis	9/2384	17/28814	2.35494e-06	1.63161e-05	9.14069e-06	11947/11949/11957/71679/66043/57423/11958/11946/67126	9
BP	GO:0051589	negative regulation of neurotransmitter transport	9/2384	17/28814	2.35494e-06	1.63161e-05	9.14069e-06	20617/243725/20983/109905/18015/56695/109880/215449/14758	9
BP	GO:0086012	membrane depolarization during cardiac muscle cell action potential	9/2384	17/28814	2.35494e-06	1.63161e-05	9.14069e-06	12288/12293/12289/11735/12296/20266/235281/83997/68667	9
BP	GO:0098814	spontaneous synaptic transmission	9/2384	17/28814	2.35494e-06	1.63161e-05	9.14069e-06	60425/20979/116837/116838/11820/56216/243725/18196/20496	9
BP	GO:0007517	muscle organ development	57/2384	365/28814	2.50549e-06	1.73392e-05	9.71384e-06	19055/13653/268859/17260/13207/227325/67267/107831/20273/20191/15370/14225/14009/17684/79221/12387/13405/14183/211323/14609/67040/13813/17261/11848/108655/66797/22003/83962/14281/208727/11906/20203/16795/12823/11819/20666/12227/16656/18015/17263/63958/110532/26556/15184/26443/214812/114142/74182/20481/14199/244059/53376/353187/72508/14775/232685/17938	57
BP	GO:0098739	import across plasma membrane	36/2384	191/28814	2.51855e-06	1.73667e-05	9.72921e-06	16520/12288/14816/56543/20541/11932/11931/12289/14360/19122/216739/20512/54208/16519/232341/232333/12286/13383/21366/98660/11933/57138/16513/12290/20510/26570/11928/107723/20511/16522/331004/232975/20496/68667/12287/75607	36
BP	GO:0007270	neuron-neuron synaptic transmission	7/2384	10/28814	2.5239e-06	1.73667e-05	9.72921e-06	16561/22333/244310/12286/239985/19211/12326	7
BP	GO:0097119	postsynaptic density protein 95 clustering	7/2384	10/28814	2.5239e-06	1.73667e-05	9.72921e-06	19699/192167/216856/18190/18189/12558/228880	7
BP	GO:0099640	axo-dendritic protein transport	7/2384	10/28814	2.5239e-06	1.73667e-05	9.72921e-06	17918/17754/23859/30957/16572/16573/16568	7
BP	GO:2000807	regulation of synaptic vesicle clustering	7/2384	10/28814	2.5239e-06	1.73667e-05	9.72921e-06	50791/192167/20616/219228/216856/19211/12558	7
BP	GO:0072655	establishment of protein localization to mitochondrion	23/2384	96/28814	2.61351e-06	1.79626e-05	1.00631e-05	75734/15519/22631/72930/11983/15525/50754/66169/15502/66437/15505/67067/93757/30055/68943/15275/28185/67952/56428/223696/17762/21854/52838	23
BP	GO:0009145	purine nucleoside triphosphate biosynthetic process	19/2384	70/28814	2.63501e-06	1.80897e-05	1.01343e-05	171567/11947/18102/11534/11949/11957/269523/26395/68197/71679/66043/18746/57423/11958/98496/19017/228033/11946/67126	19
BP	GO:0061028	establishment of endothelial barrier	16/2384	52/28814	2.6663e-06	1.82836e-05	1.02429e-05	18795/76089/19280/14104/11518/21872/109905/219181/19878/228852/238871/215449/12741/107746/19877/17356	16
BP	GO:0051208	sequestering of calcium ion	27/2384	124/28814	2.68837e-06	1.84139e-05	1.03159e-05	12314/12313/19229/20312/20617/20541/20191/14225/18754/238161/17918/13405/13167/14724/66972/108058/15114/21838/109676/76757/65973/12315/16410/20192/72828/238871/16438	27
BP	GO:0061077	chaperone-mediated protein folding	18/2384	64/28814	2.75039e-06	1.88173e-05	1.05419e-05	14225/12759/13002/12468/12469/70356/15505/12461/15512/12465/14828/15481/56354/12462/56323/15526/56351/12464	18
BP	GO:0043666	regulation of phosphoprotein phosphatase activity	17/2384	58/28814	2.77135e-06	1.89392e-05	1.06102e-05	12314/12313/50791/15516/72930/22027/19052/217124/52036/26936/17931/107895/12315/14678/19878/12953/19877	17
BP	GO:0010613	positive regulation of cardiac muscle hypertrophy	14/2384	41/28814	2.80054e-06	1.90952e-05	1.06976e-05	19055/18750/11739/17260/11534/238161/17258/108058/14083/14489/11549/53817/19878/19877	14
BP	GO:0038179	neurotrophin signaling pathway	14/2384	41/28814	2.80054e-06	1.90952e-05	1.06976e-05	50791/77480/231876/83767/19268/76884/76089/15114/17984/109905/20661/20430/320150/107746	14
BP	GO:0048863	stem cell differentiation	42/2384	240/28814	2.88999e-06	1.96827e-05	1.10267e-05	234267/26413/19242/24136/17260/13869/20678/20348/17684/56637/12387/14183/51810/76626/211323/12631/13813/14042/68675/80912/69077/20666/70122/11772/214968/20346/12393/20358/68095/12558/11477/106042/12540/15526/56428/20378/20356/244059/170574/76804/16468/72162	42
BP	GO:0006883	cellular sodium ion homeostasis	11/2384	26/28814	2.91106e-06	1.97367e-05	1.1057e-05	20750/20541/11932/11931/20512/98660/11933/110784/11928/232975/20496	11
BP	GO:0021801	cerebral cortex radial glia-guided migration	11/2384	26/28814	2.91106e-06	1.97367e-05	1.1057e-05	19699/18472/12569/12387/13131/13193/68585/12570/328365/15228/16975	11
BP	GO:0022030	telencephalon glial cell migration	11/2384	26/28814	2.91106e-06	1.97367e-05	1.1057e-05	19699/18472/12569/12387/13131/13193/68585/12570/328365/15228/16975	11
BP	GO:0035020	regulation of Rac protein signal transduction	11/2384	26/28814	2.91106e-06	1.97367e-05	1.1057e-05	319974/108155/19417/108058/68585/260299/12928/56486/18015/20262/13430	11
BP	GO:0045216	cell-cell junction organization	39/2384	216/28814	2.95493e-06	2.00115e-05	1.12109e-05	18750/19277/12387/14609/18747/320865/11848/14086/66797/13823/320873/14042/83814/13383/227937/269116/11518/21872/215654/16480/12563/23836/329165/11461/110380/18163/13838/19878/12558/22388/12540/60595/18417/11487/12741/18222/19877/17356/104010	39
BP	GO:0014706	striated muscle tissue development	48/2384	290/28814	2.99885e-06	2.02862e-05	1.13648e-05	26413/15902/11739/18479/17260/11789/13869/20541/20191/14225/20348/17684/79221/238161/56637/12387/244431/14183/93760/17258/51810/211323/14609/216850/108655/108058/17967/22003/72900/24052/23966/17268/234214/11549/19211/75547/53817/77044/63958/19084/28185/55978/11477/15184/12540/74103/15182/16468	48
BP	GO:0046700	heterocycle catabolic process	64/2384	429/28814	3.05031e-06	2.06111e-05	1.15468e-05	13207/15254/269523/14198/11991/13046/77134/103677/22608/51810/70025/18458/213988/80913/14544/208922/230908/229663/233908/217980/80912/19317/218693/18148/13211/380773/20823/56463/12227/105859/26383/22057/83965/76952/231464/12696/15452/68544/19878/56409/217351/74326/99586/110446/194388/238871/12799/76936/319817/76654/72587/269037/75553/72068/15369/67710/234594/208718/15384/233833/19877/72162/104625…	64
BP	GO:0007051	spindle organization	35/2384	185/28814	3.15821e-06	2.13162e-05	1.19418e-05	51792/27050/67300/212307/216848/269523/22589/20842/17758/51810/22154/13424/83679/14677/11848/76707/75608/76499/13383/16563/69654/20185/75786/100732/13494/320165/22428/68942/17257/66165/108989/20843/215351/24061/50850	35
BP	GO:0021533	cell differentiation in hindbrain	12/2384	31/28814	3.17349e-06	2.13713e-05	1.19727e-05	11941/72393/235439/19156/19883/57754/12286/14804/18189/20239/67269/114142	12
BP	GO:0021952	central nervous system projection neuron axonogenesis	12/2384	31/28814	3.17349e-06	2.13713e-05	1.19727e-05	13175/24136/18472/105689/13176/18028/14790/13193/20266/243743/110532/13838	12
BP	GO:0035307	positive regulation of protein dephosphorylation	15/2384	47/28814	3.26963e-06	2.19597e-05	1.23023e-05	12314/12313/50791/15516/100072/74585/50768/19052/228361/68943/17931/12315/228852/66385/226849	15
BP	GO:0070839	metal ion export	15/2384	47/28814	3.26963e-06	2.19597e-05	1.23023e-05	12314/16490/67972/56543/20541/11932/11931/54403/16500/13383/22627/98660/11933/11928/232975	15
BP	GO:0044843	cell cycle G1/S phase transition	41/2384	233/28814	3.27184e-06	2.19597e-05	1.23023e-05	19055/12323/15902/18795/11789/237459/244281/19941/69188/12914/81702/108058/225131/13383/12298/12575/19052/12322/57261/228361/13205/218793/57775/67991/11785/19211/208643/26931/381290/15904/12696/12325/11477/104418/14199/18647/269424/18555/72508/12445/12567	41
BP	GO:0009410	response to xenobiotic stimulus	52/2384	325/28814	3.31486e-06	2.22236e-05	1.24502e-05	22223/320472/17260/20655/20617/14810/11418/14407/18751/22631/18578/18484/19122/268860/20512/19883/11848/66797/18577/19274/17967/14281/232087/218397/208727/22210/14811/14683/57138/14402/11549/17931/16476/109905/20510/13116/20656/210274/11928/20511/75409/109880/14866/232975/104184/27360/99586/215449/14775/17101/17920/110147	52
BP	GO:0021885	forebrain cell migration	19/2384	71/28814	3.32032e-06	2.22354e-05	1.24568e-05	19699/18183/18472/12569/12387/19876/211323/11848/13131/13193/68585/18293/14168/21960/12570/328365/11878/15228/16975	19
BP	GO:0048708	astrocyte differentiation	21/2384	84/28814	3.40197e-06	2.27569e-05	1.27489e-05	18823/26413/15902/20720/26395/67916/17751/13813/13131/18213/11820/171469/11352/18015/16971/15904/13838/17136/17257/30948/28000	21
BP	GO:0071695	anatomical structure maturation	49/2384	300/28814	3.49033e-06	2.33219e-05	1.30655e-05	18823/19229/15902/70495/18795/210933/51792/319504/14810/17918/56637/12569/12387/16531/68703/14682/11735/14609/18747/13819/57754/12286/11848/66797/81702/11820/16500/14042/23859/269116/80752/13039/14025/11352/18015/56386/18189/12570/12393/23980/19726/17257/16969/74143/83766/233781/105722/68955/75302	49
BP	GO:0060038	cardiac muscle cell proliferation	18/2384	65/28814	3.51105e-06	2.34343e-05	1.31285e-05	26413/17260/11789/13869/17684/12387/14183/211323/14609/108655/17967/23966/17268/19211/77044/19084/15182/16468	18
BP	GO:0050673	epithelial cell proliferation	69/2384	476/28814	3.5691e-06	2.37953e-05	1.33307e-05	12140/26413/20254/15902/18750/19242/18102/17260/11789/13869/11534/19275/15370/11816/26395/58208/12387/54375/14183/94275/19876/11983/18028/19272/14609/19290/12554/20692/14160/108655/19274/16011/69683/20869/13383/68585/13039/18148/11819/16601/20666/16476/19211/23797/18015/15312/12168/216439/12361/66117/107515/11946/12010/228852/12540/16010/114142/11909/20356/16568/16438/14775/12234/14645/68750/1372…	69
BP	GO:0071900	regulation of protein serine/threonine kinase activity	55/2384	352/28814	3.66496e-06	2.44073e-05	1.36736e-05	15516/19229/22223/19419/24136/18479/20617/11789/27050/20541/19085/20660/238161/17118/11816/56637/26395/12569/94275/19876/76089/70097/11848/18213/11820/20869/12575/19052/15502/21838/18769/13205/30957/11819/100732/19211/23994/75547/18015/18189/12570/11461/381290/12453/12283/13838/19084/26401/18767/66165/19252/12445/14254/12484/19271	55
BP	GO:0015986	proton motive force-driven ATP synthesis	10/2384	22/28814	3.76559e-06	2.5022e-05	1.40179e-05	11947/11949/11957/71679/66043/57423/11958/228033/11946/67126	10
BP	GO:0072578	neurotransmitter-gated ion channel clustering	10/2384	22/28814	3.76559e-06	2.5022e-05	1.40179e-05	19699/243499/192167/11816/13385/14658/268566/216856/26570/18189	10
BP	GO:0032413	negative regulation of ion transmembrane transporter activity	20/2384	78/28814	3.79867e-06	2.52139e-05	1.41254e-05	12314/12313/18750/14167/17999/11735/108058/83814/19052/22627/98660/12297/329152/56085/19211/14697/57320/12315/53416/67704	20
BP	GO:1904063	negative regulation of cation transmembrane transport	23/2384	98/28814	3.80801e-06	2.52481e-05	1.41446e-05	12314/12313/14167/18754/22333/17999/11735/108058/83814/19052/22627/76757/98660/12297/329152/56085/19211/14697/57320/12315/53416/67704/30948	23
BP	GO:0051209	release of sequestered calcium ion into cytosol	26/2384	119/28814	3.82061e-06	2.53036e-05	1.41757e-05	12314/12313/19229/20312/20617/20541/20191/14225/18754/238161/17918/13405/13167/14724/108058/15114/21838/109676/76757/65973/12315/16410/20192/72828/238871/16438	26
BP	GO:0014742	positive regulation of muscle hypertrophy	14/2384	42/28814	3.88154e-06	2.56259e-05	1.43562e-05	19055/18750/11739/17260/11534/238161/17258/108058/14083/14489/11549/53817/19878/19877	14
BP	GO:0072595	maintenance of protein localization in organelle	14/2384	42/28814	3.88154e-06	2.56259e-05	1.43562e-05	103172/64009/51810/14609/19387/68943/68379/14828/15275/22166/57320/107566/14809/67830	14
BP	GO:1903008	organelle disassembly	25/2384	112/28814	3.88206e-06	2.56259e-05	1.43562e-05	11739/80877/269523/57436/22333/66734/11983/18412/50754/227298/11740/59026/66169/16593/228361/66437/56486/68943/320806/29869/67443/16573/12539/74006/50850	25
BP	GO:0010634	positive regulation of epithelial cell migration	31/2384	156/28814	3.9471e-06	2.59981e-05	1.45647e-05	11947/19229/18750/12317/212307/79221/18754/192197/67916/12215/14751/20692/70097/108655/76707/69683/76499/232227/68585/19141/11852/18643/16476/23797/12168/18606/19878/26921/11946/20356/68750	31
BP	GO:0031099	regeneration	31/2384	156/28814	3.9471e-06	2.59981e-05	1.45647e-05	19242/13869/26395/16001/18746/19268/211323/14609/18039/18213/27528/19280/12575/21838/68585/30957/12520/16795/21960/16476/19211/16971/13838/17136/109880/329252/16438/14775/18007/233781/17938	31
BP	GO:0033673	negative regulation of kinase activity	40/2384	227/28814	4.13578e-06	2.71826e-05	1.52283e-05	18546/66259/22223/320472/18750/19277/11789/20541/19085/20660/11816/56637/51810/14682/232341/19281/12575/15502/21838/97998/18148/18769/114715/11819/19211/69726/57320/18015/11461/56417/110532/72828/19084/18718/18767/56013/226849/17762/19252/19271	40
BP	GO:0048755	branching morphogenesis of a nerve	8/2384	14/28814	4.13599e-06	2.71826e-05	1.52283e-05	15387/14183/68703/68585/12876/14025/17257/13392	8
BP	GO:1902117	positive regulation of organelle assembly	21/2384	85/28814	4.16851e-06	2.73664e-05	1.53313e-05	56455/13196/56637/108686/13424/11848/14086/76709/23881/15114/231464/76561/71116/18718/53378/70300/72587/72068/234594/54633/104625	21
BP	GO:0046390	ribose phosphate biosynthetic process	33/2384	172/28814	4.35419e-06	2.85162e-05	1.59755e-05	171567/11947/18102/20617/11534/11949/11957/54195/269523/26395/68197/71679/210044/66043/18746/216739/57423/70025/11958/98496/11514/104112/19017/109674/228033/70456/18597/68263/15452/11946/110446/66588/67126	33
BP	GO:0032230	positive regulation of synaptic transmission, GABAergic	9/2384	18/28814	4.36264e-06	2.85162e-05	1.59755e-05	192167/13869/18754/15114/216856/12349/11549/16573/14805	9
BP	GO:0045956	positive regulation of calcium ion-dependent exocytosis	9/2384	18/28814	4.36264e-06	2.85162e-05	1.59755e-05	54525/20979/20910/56807/11840/16500/20983/12570/27062	9
BP	GO:0060134	prepulse inhibition	9/2384	18/28814	4.36264e-06	2.85162e-05	1.59755e-05	12140/14810/14804/12386/19211/18189/67772/23821/242443	9
BP	GO:0045197	establishment or maintenance of epithelial cell apical/basal polarity	15/2384	48/28814	4.39311e-06	2.86842e-05	1.60695e-05	242274/11843/11848/13383/23859/270163/243548/53310/14107/55978/22388/72823/12540/13728/22343	15
BP	GO:0090075	relaxation of muscle	13/2384	37/28814	4.4072e-06	2.87449e-05	1.61036e-05	19091/20655/20541/238161/11931/11938/18578/16531/108058/12325/18706/238871/227753	13
BP	GO:0008637	apoptotic mitochondrial changes	26/2384	120/28814	4.49716e-06	2.92681e-05	1.63967e-05	12424/11739/103172/66092/75734/22334/13869/56637/72930/11983/11740/227197/12322/66437/68943/16476/56772/20656/65114/26401/56428/11909/74143/14775/74006/12484	26
BP	GO:0051283	negative regulation of sequestering of calcium ion	26/2384	120/28814	4.49716e-06	2.92681e-05	1.63967e-05	12314/12313/19229/20312/20617/20541/20191/14225/18754/238161/17918/13405/13167/14724/108058/15114/21838/109676/76757/65973/12315/16410/20192/72828/238871/16438	26
BP	GO:0051492	regulation of stress fiber assembly	23/2384	99/28814	4.57527e-06	2.97442e-05	1.66634e-05	320472/18479/18645/16423/108686/56363/50768/11848/77569/76707/68732/76499/22003/243725/18643/20194/21872/18708/14026/80880/19878/109880/12540	23
BP	GO:0035088	establishment or maintenance of apical/basal cell polarity	16/2384	54/28814	4.62857e-06	3.00258e-05	1.68211e-05	242274/11843/11848/14086/13383/23859/270163/243548/53310/14107/55978/22388/72823/12540/13728/22343	16
BP	GO:0061245	establishment or maintenance of bipolar cell polarity	16/2384	54/28814	4.62857e-06	3.00258e-05	1.68211e-05	242274/11843/11848/14086/13383/23859/270163/243548/53310/14107/55978/22388/72823/12540/13728/22343	16
BP	GO:0051057	positive regulation of small GTPase mediated signal transduction	20/2384	79/28814	4.69343e-06	3.04136e-05	1.70384e-05	19699/19419/319974/212307/320127/26395/11517/19876/211323/19417/108058/68585/75547/16410/70727/26921/59079/71704/75104/18129	20
BP	GO:0018022	peptidyl-lysine methylation	30/2384	150/28814	4.89796e-06	3.17048e-05	1.77618e-05	319974/22589/12387/69188/108155/212391/234135/57261/214162/77305/18193/76719/192195/231051/69726/20587/73251/77683/107823/17257/76246/194388/94246/76804/208043/15182/16468/110147/75302/18046	30
BP	GO:0048738	cardiac muscle tissue development	45/2384	270/28814	4.99635e-06	3.23069e-05	1.80991e-05	26413/15902/11739/18479/17260/11789/13869/20541/20191/14225/17684/238161/56637/12387/244431/14183/93760/17258/51810/211323/14609/216850/108655/108058/17967/22003/72900/24052/23966/17268/234214/11549/19211/75547/53817/77044/63958/19084/28185/55978/11477/12540/74103/15182/16468	45
BP	GO:0043648	dicarboxylic acid metabolic process	21/2384	86/28814	5.08845e-06	3.2867e-05	1.84129e-05	14417/11789/14718/17449/66945/14661/67834/14660/12974/67680/104112/170718/56451/17448/18293/20916/16467/26570/109264/15929/14645	21
BP	GO:0001824	blastocyst development	31/2384	158/28814	5.19772e-06	3.35368e-05	1.87881e-05	16477/17684/17184/11931/19182/81898/78933/13813/20586/17991/68585/57261/26554/21872/66923/66055/68552/243548/17859/20587/69352/20262/81004/76246/331401/72068/28000/76804/270106/20687/234594	31
BP	GO:0034614	cellular response to reactive oxygen species	29/2384	143/28814	5.25779e-06	3.38879e-05	1.89848e-05	26413/20655/16210/27050/20541/19156/19272/12631/17751/216850/108655/14694/54683/14281/171469/11852/15505/67067/21672/18477/101476/68943/19261/16476/20656/22166/57320/213990/15182	29
BP	GO:0034766	negative regulation of ion transmembrane transport	24/2384	107/28814	5.5021e-06	3.54245e-05	1.98457e-05	12314/12313/18750/14167/18754/22333/17999/11735/108058/83814/19052/22627/76757/98660/12297/329152/56085/19211/14697/57320/12315/53416/67704/30948	24
BP	GO:0090407	organophosphate biosynthetic process	69/2384	482/28814	5.51962e-06	3.54993e-05	1.98876e-05	171567/11947/26413/19229/18102/20617/12709/56442/13869/11534/11949/11957/84652/54195/269523/110911/320127/26395/68197/11517/15212/71679/210044/66043/18746/216739/57423/70025/11958/98496/11514/104112/217480/30960/75320/21991/224020/19017/268566/109674/18717/228033/18708/70456/74596/18597/68263/76500/28169/15452/18706/213056/18718/11946/104418/74205/110446/67216/66588/104718/208715/668212/18719/187…	69
BP	GO:0006611	protein export from nucleus	18/2384	67/28814	5.62479e-06	3.6137e-05	2.02448e-05	12317/56637/19042/18747/217378/22627/19387/229709/12326/22166/57320/56417/28075/15526/65246/108989/19384/110750	18
BP	GO:0001649	osteoblast differentiation	39/2384	222/28814	5.84283e-06	3.74977e-05	2.10071e-05	20750/15902/16477/17260/15081/13207/11789/56637/12387/80707/14609/18747/54393/17261/50766/338352/16011/14083/16478/80752/208727/14683/20666/22057/18015/12168/56417/15904/12393/11911/107515/11477/15184/20481/17344/170574/68667/70315/72007	39
BP	GO:0043500	muscle adaptation	27/2384	129/28814	5.91751e-06	3.79176e-05	2.12424e-05	19055/18750/11739/18479/17260/11534/17993/238161/56637/11938/17258/108655/108058/16011/14083/14886/14489/208727/11549/53817/381290/28185/19878/227753/56458/19877/16468	27
BP	GO:0008333	endosome to lysosome transport	17/2384	61/28814	5.9272e-06	3.79176e-05	2.12424e-05	67166/67298/269523/19349/140723/11852/17237/217340/12300/20661/54376/19328/218035/30948/11776/17101/66700	17
BP	GO:0140115	export across plasma membrane	17/2384	61/28814	5.9272e-06	3.79176e-05	2.12424e-05	12314/16490/67972/56543/20541/11932/11931/54403/14609/16500/13383/22627/98660/11933/11928/232975/27416	17
BP	GO:0010880	regulation of release of sequestered calcium ion into cytosol by sarcoplasmic reticulum	10/2384	23/28814	6.16713e-06	3.94106e-05	2.20787e-05	12314/12313/20541/20191/13405/108058/109676/76757/12315/238871	10
BP	GO:0032410	negative regulation of transporter activity	21/2384	87/28814	6.18857e-06	3.94636e-05	2.21085e-05	12314/12313/18750/20617/14167/17999/11735/108058/83814/19052/22627/98660/12297/329152/56085/19211/14697/57320/12315/53416/67704	21
BP	GO:0061178	regulation of insulin secretion involved in cellular response to glucose stimulus	21/2384	87/28814	6.18857e-06	3.94636e-05	2.21085e-05	66259/13839/319613/56455/18754/67041/12289/19056/11514/26950/13640/70456/18575/12290/71764/16971/18189/16573/93691/18555/68667	21
BP	GO:0016571	histone methylation	32/2384	167/28814	6.20743e-06	3.95419e-05	2.21523e-05	319974/22589/12387/69188/108155/12914/212391/234135/57261/214162/77305/18193/76719/192195/231051/69726/20587/73251/77683/107823/17257/76246/194388/94246/76804/208043/20230/15182/16468/110147/75302/18046	32
BP	GO:0006122	mitochondrial electron transport, ubiquinol to cytochrome c	7/2384	11/28814	6.44145e-06	4.0781e-05	2.28465e-05	22272/66576/66694/66152/66445/22273/67530	7
BP	GO:0007158	neuron cell-cell adhesion	7/2384	11/28814	6.44145e-06	4.0781e-05	2.28465e-05	192167/11899/12569/56079/216856/21960/18189	7
BP	GO:0010807	regulation of synaptic vesicle priming	7/2384	11/28814	6.44145e-06	4.0781e-05	2.28465e-05	17957/116837/20910/56216/19339/108124/78808	7
BP	GO:1900152	negative regulation of nuclear-transcribed mRNA catabolic process, deadenylation-dependent decay	7/2384	11/28814	6.44145e-06	4.0781e-05	2.28465e-05	11991/22608/51810/229663/218693/13211/22057	7
BP	GO:1900454	positive regulation of long-term synaptic depression	7/2384	11/28814	6.44145e-06	4.0781e-05	2.28465e-05	11514/14804/11820/16500/243725/29819/17762	7
BP	GO:0001885	endothelial cell development	19/2384	74/28814	6.44947e-06	4.0781e-05	2.28465e-05	18795/13405/76089/19280/14104/11518/21872/109905/29876/219181/19878/228852/238871/215449/12741/14775/107746/19877/17356	19
BP	GO:0046824	positive regulation of nucleocytoplasmic transport	19/2384	74/28814	6.44947e-06	4.0781e-05	2.28465e-05	15516/26413/56637/17999/19042/18747/22771/230908/22627/70790/13211/18708/16480/12326/20218/432508/21849/108989/19384	19
BP	GO:0051403	stress-activated MAPK cascade	42/2384	248/28814	6.7679e-06	4.27495e-05	2.39493e-05	26413/19229/19419/18795/18472/224938/14167/26395/70834/16001/14806/216965/14169/70097/11820/69683/14083/26414/13383/15502/140577/20185/30957/15505/12928/18477/19261/60597/53416/665113/22026/26401/26921/12540/14013/11909/18626/57874/19252/56458/107746/76788	42
BP	GO:0006164	purine nucleotide biosynthetic process	32/2384	168/28814	7.06714e-06	4.45928e-05	2.49819e-05	171567/11947/18102/20617/11534/11949/11957/54195/269523/26395/68197/71679/210044/66043/18746/216739/57423/70025/11958/98496/11514/104112/19017/109674/228033/70456/18597/68263/15452/11946/110446/67126	32
BP	GO:0000245	spliceosomal complex assembly	14/2384	44/28814	7.20773e-06	4.53845e-05	2.54255e-05	14007/108013/101739/20817/328110/13046/81898/192196/78784/53817/67684/56195/319586/28000	14
BP	GO:1901998	toxin transport	14/2384	44/28814	7.20773e-06	4.53845e-05	2.54255e-05	11975/93760/19270/12468/15502/12469/12461/12465/13429/14828/12462/11487/12464/56447	14
BP	GO:0061136	regulation of proteasomal protein catabolic process	34/2384	184/28814	7.39772e-06	4.6532e-05	2.60683e-05	15516/54609/269523/14198/11816/12759/56637/17754/224997/22187/53323/56438/18747/56736/108155/23806/50754/11836/14694/225131/252870/414872/56486/56085/57320/68135/56469/28075/53378/106042/224727/14775/12234/22225	34
BP	GO:0034728	nucleosome organization	25/2384	116/28814	7.52103e-06	4.72582e-05	2.64752e-05	15081/58243/72480/22589/68094/93760/54169/20586/66471/22110/18148/19231/15441/69726/233532/20587/17955/77044/53605/14312/83797/103554/56086/244059/14958	25
BP	GO:0060612	adipose tissue development	17/2384	62/28814	7.54023e-06	4.73293e-05	2.6515e-05	15902/114679/20660/22187/80913/226525/19017/108012/26383/18706/81004/229227/93691/11909/232685/68667/12567	17
BP	GO:0014051	gamma-aminobutyric acid secretion	9/2384	19/28814	7.67846e-06	4.80965e-05	2.69448e-05	18479/268860/232333/12286/54393/12298/18015/14805/64051	9
BP	GO:0060081	membrane hyperpolarization	9/2384	19/28814	7.67846e-06	4.80965e-05	2.69448e-05	15165/12297/16513/20656/12300/57320/11928/110862/16536	9
BP	GO:0010506	regulation of autophagy	46/2384	283/28814	7.79218e-06	4.86797e-05	2.72715e-05	56367/11739/54609/67839/20617/13690/235439/52187/56637/56374/26395/11975/22333/69635/17751/50754/11740/75608/235180/14083/20869/225131/228361/67154/68943/11549/56085/208643/69807/75747/14679/29869/76561/211134/18718/19328/170822/83669/18475/68441/17762/74006/56458/19877/74302/110147	46
BP	GO:0010657	muscle cell apoptotic process	23/2384	102/28814	7.79588e-06	4.86797e-05	2.72715e-05	19229/11739/13869/56637/16001/211323/276770/108058/18569/19317/12322/14802/18607/18148/228361/18708/18537/19211/15481/20656/11911/14688/17938	23
BP	GO:0036473	cell death in response to oxidative stress	23/2384	102/28814	7.79588e-06	4.86797e-05	2.72715e-05	20655/170719/19156/14360/12387/71514/50754/108655/11820/14694/171469/15505/68943/20510/56085/26570/20656/22166/57320/11911/14775/17762/211329	23
BP	GO:0031098	stress-activated protein kinase signaling cascade	43/2384	258/28814	8.01587e-06	5.00014e-05	2.8012e-05	26413/19229/19419/18795/18472/224938/14167/26395/70834/16001/14806/216965/14169/70097/11848/11820/69683/14083/26414/13383/15502/140577/20185/30957/15505/12928/18477/19261/60597/53416/665113/22026/26401/26921/12540/14013/11909/18626/57874/19252/56458/107746/76788	43
BP	GO:0019439	aromatic compound catabolic process	65/2384	451/28814	8.16164e-06	5.08579e-05	2.84918e-05	13207/15254/269523/14198/11991/13046/77134/103677/22608/51810/70025/18458/213988/80913/14544/208922/230908/229663/233908/217980/80912/19317/218693/18148/13211/380773/20823/56463/12227/105859/26383/22057/83965/76952/231464/12696/15452/68544/110391/19878/56409/217351/74326/99586/110446/194388/238871/12799/76936/319817/76654/72587/269037/75553/72068/15369/67710/234594/208718/15384/233833/19877/72162…	65
BP	GO:0021859	pyramidal neuron differentiation	8/2384	15/28814	8.21689e-06	5.09905e-05	2.85661e-05	22272/14183/94229/13193/70762/18293/328365/15228	8
BP	GO:0036376	sodium ion export across plasma membrane	8/2384	15/28814	8.21689e-06	5.09905e-05	2.85661e-05	20541/11932/11931/54403/98660/11933/11928/232975	8
BP	GO:0061577	calcium ion transmembrane transport via high voltage-gated calcium channel	8/2384	15/28814	8.21689e-06	5.09905e-05	2.85661e-05	12288/12293/12289/108058/12296/12297/70729/30948	8
BP	GO:0099550	trans-synaptic signaling, modulating synaptic transmission	8/2384	15/28814	8.21689e-06	5.09905e-05	2.85661e-05	20320/18479/108071/29873/54195/18212/20983/13643	8
BP	GO:0035265	organ growth	38/2384	217/28814	8.25264e-06	5.11595e-05	2.86608e-05	26413/11739/12288/18479/17260/11789/13869/17684/238161/56637/19156/12387/14183/211323/14609/108655/108058/14042/17967/14083/23966/17268/234214/11549/19211/75547/53817/77044/11878/19084/28185/11909/22215/18984/66191/15182/16468/110147	38
BP	GO:0035051	cardiocyte differentiation	34/2384	185/28814	8.35231e-06	5.1724e-05	2.8977e-05	26413/11739/18479/17260/20541/20348/17684/238161/56637/12387/93760/17258/51810/211323/216850/13813/108655/108058/18569/24052/23966/66923/234214/11549/75547/53817/28185/55978/11477/106042/12540/74103/15182/72162	34
BP	GO:0033238	regulation of cellular amine metabolic process	13/2384	39/28814	8.58634e-06	5.30639e-05	2.97277e-05	109648/20617/11789/268860/13819/16467/26570/57320/381290/23980/15452/65114/56695	13
BP	GO:0051481	negative regulation of cytosolic calcium ion concentration	13/2384	39/28814	8.58634e-06	5.30639e-05	2.97277e-05	12314/12313/67972/14718/20541/20191/110213/18754/14886/76757/98660/12315/16971	13
BP	GO:0014015	positive regulation of gliogenesis	20/2384	82/28814	8.63608e-06	5.33165e-05	2.98692e-05	15902/19242/20238/104015/19744/20720/19283/211323/14083/68585/19317/23966/22041/19262/17136/18606/30948/28000/15182/14254	20
BP	GO:0009206	purine ribonucleoside triphosphate biosynthetic process	18/2384	69/28814	8.81978e-06	5.43947e-05	3.04732e-05	171567/11947/18102/11949/11957/269523/26395/68197/71679/66043/18746/57423/11958/98496/19017/228033/11946/67126	18
BP	GO:0034446	substrate adhesion-dependent cell spreading	24/2384	110/28814	9.1029e-06	5.60832e-05	3.14191e-05	80883/29873/12317/56363/11848/76709/19324/68732/14083/11990/20194/13640/12928/226255/16410/18606/109880/12540/56013/60595/13430/13829/68750/72007	24
BP	GO:0043467	regulation of generation of precursor metabolites and energy	29/2384	147/28814	9.23875e-06	5.68036e-05	3.18227e-05	12856/19046/67267/14004/269523/17918/54403/18747/108155/11848/66972/11820/19017/17992/208727/20185/56490/19045/68943/52637/57320/20411/72106/18706/20463/56428/16969/12866/77781	29
BP	GO:1903364	positive regulation of cellular protein catabolic process	29/2384	147/28814	9.23875e-06	5.68036e-05	3.18227e-05	19229/54609/15519/269523/11816/12759/56637/11983/56438/56736/78933/23806/50754/14694/14083/414872/12520/56486/56085/19211/16971/56469/65114/67269/106042/20610/224727/22225/14084	29
BP	GO:0000045	autophagosome assembly	23/2384	103/28814	9.25853e-06	5.68671e-05	3.18583e-05	54609/80877/19349/11938/57436/66734/19324/13033/75608/75909/235180/228361/56486/68943/56085/29869/76561/67443/55978/18718/100226/74302/110147	23
BP	GO:0006606	protein import into nucleus	33/2384	178/28814	9.30978e-06	5.71234e-05	3.20019e-05	19055/15516/11815/26413/13207/19058/12631/18412/22771/230908/12575/19052/70790/18769/18708/16480/15481/18015/56417/230673/83946/18767/106042/11909/238799/213990/21849/108989/19384/12953/110750/16649/320938	33
BP	GO:0035306	positive regulation of dephosphorylation	17/2384	63/28814	9.53535e-06	5.84478e-05	3.27438e-05	12314/12313/50791/15516/17260/100072/74585/50768/19052/228361/68943/17931/12315/228852/66385/226849/19877	17
BP	GO:0048013	ephrin receptor signaling pathway	12/2384	34/28814	9.75183e-06	5.95923e-05	3.3385e-05	77531/13839/217692/21844/12569/108699/14083/13640/12928/13837/13643/13838	12
BP	GO:0055075	potassium ion homeostasis	12/2384	34/28814	9.75183e-06	5.95923e-05	3.3385e-05	11932/11931/16531/108058/98660/11933/57138/16513/11928/107723/232975/20496	12
BP	GO:0060306	regulation of membrane repolarization	12/2384	34/28814	9.75183e-06	5.95923e-05	3.3385e-05	238161/12293/12289/14609/83814/109676/22627/12297/20266/22388/100986/70729	12
BP	GO:0031629	synaptic vesicle fusion to presynaptic active zone membrane	10/2384	24/28814	9.78721e-06	5.96949e-05	3.34425e-05	20614/12889/54525/20979/20910/67826/56216/19339/14809/12890	10
BP	GO:0002064	epithelial cell development	40/2384	235/28814	9.78849e-06	5.96949e-05	3.34425e-05	18795/19744/22589/19156/58208/13405/14183/14609/76089/108829/20586/19280/21916/14104/109674/18607/11518/21872/109905/329165/14107/29876/219181/11911/19726/19878/26401/12558/228852/100986/238871/215449/319448/94246/12741/14775/107746/19877/17356/18129	40
BP	GO:0051489	regulation of filopodium assembly	16/2384	57/28814	1.0008e-05	6.09717e-05	3.41578e-05	234267/192167/103967/192197/75769/14086/76709/243725/18708/18189/29819/18483/12345/12540/13829/228880	16
BP	GO:0007188	adenylate cyclase-modulating G protein-coupled receptor signaling pathway	39/2384	227/28814	1.00462e-05	6.11426e-05	3.42535e-05	210933/108073/319387/107831/56508/19156/12289/18749/18578/11517/330814/210044/116838/14682/14823/54393/76089/14677/11514/14160/18577/11820/11803/171469/12671/243764/14683/14681/11549/75547/14679/381290/18483/14678/14672/23984/268934/243277/19762	39
BP	GO:0006891	intra-Golgi vesicle-mediated transport	11/2384	29/28814	1.03234e-05	6.26389e-05	3.50918e-05	18195/19346/270192/13047/54160/12847/54161/53612/53611/238123/56447	11
BP	GO:0033119	negative regulation of RNA splicing	11/2384	29/28814	1.03234e-05	6.26389e-05	3.50918e-05	108013/53379/15387/110213/27370/18148/15388/56195/56215/13548/20462	11
BP	GO:1903861	positive regulation of dendrite extension	11/2384	29/28814	1.03234e-05	6.26389e-05	3.50918e-05	20979/116837/15387/116838/12891/83814/20983/217340/17257/54338/17356	11
BP	GO:0006165	nucleoside diphosphate phosphorylation	23/2384	104/28814	1.09655e-05	6.64679e-05	3.72369e-05	171567/18102/54403/18746/14751/13807/56421/108155/11676/21991/11820/19017/208727/20185/18293/18642/56490/15275/72106/56428/66588/16969/229949	23
BP	GO:0010660	regulation of muscle cell apoptotic process	22/2384	97/28814	1.10419e-05	6.68638e-05	3.74587e-05	19229/11739/13869/56637/16001/211323/276770/108058/18569/19317/12322/14802/18607/18148/228361/18708/18537/19211/15481/20656/11911/17938	22
BP	GO:0008217	regulation of blood pressure	38/2384	220/28814	1.14337e-05	6.91662e-05	3.87485e-05	66259/15902/67972/109648/70495/12288/20655/19277/11957/11418/240028/14682/268860/14609/232341/11848/52589/14042/83814/22003/69632/171469/12671/14683/18708/11819/98660/11549/78286/20656/64652/53416/11928/12168/14672/17257/237553/12287	38
BP	GO:0007162	negative regulation of cell adhesion	49/2384	313/28814	1.14812e-05	6.93836e-05	3.88703e-05	11947/11815/17196/19091/13839/192197/20720/26395/19283/19122/268860/114873/12631/232341/12554/50768/11848/269023/13131/76499/14083/13383/218397/13640/18708/21672/21960/11352/100039795/19211/18015/16971/12361/20358/243743/13838/72828/19084/18606/67245/338366/20356/319817/56013/60595/11487/13829/19252/12484	49
BP	GO:0033144	negative regulation of intracellular steroid hormone receptor signaling pathway	13/2384	40/28814	1.17595e-05	7.09228e-05	3.97326e-05	12317/11848/94186/108655/20586/20185/20602/18626/16969/17344/72068/12953/234594	13
BP	GO:0034314	Arp2/3 complex-mediated actin nucleation	13/2384	40/28814	1.17595e-05	7.09228e-05	3.97326e-05	83767/66713/50884/11840/76709/68732/101314/12386/329165/20430/207278/68089/56378	13
BP	GO:0014911	positive regulation of smooth muscle cell migration	17/2384	64/28814	1.19895e-05	7.21651e-05	4.04286e-05	13653/18479/22370/19241/56508/17918/76709/108058/16011/14083/208727/12928/16971/214968/238130/238871/72508	17
BP	GO:1904705	regulation of vascular associated smooth muscle cell proliferation	17/2384	64/28814	1.19895e-05	7.21651e-05	4.04286e-05	19091/18479/17260/17261/11848/108058/16011/12575/22003/18569/19017/16476/19211/20656/53817/14679/14678	17
BP	GO:0006090	pyruvate metabolic process	25/2384	119/28814	1.20502e-05	7.2458e-05	4.05927e-05	16832/54403/18746/14751/13807/56421/108155/11676/21991/11820/19017/208727/20185/18293/18642/70456/56490/18597/68263/15275/72106/109264/56428/16969/16828	25
BP	GO:0007568	aging	20/2384	84/28814	1.27178e-05	7.62432e-05	4.27132e-05	11815/26413/20655/11816/407785/14682/110265/268860/14784/11676/17967/69632/14681/11549/20656/20511/14672/238871/232685/50769	20
BP	GO:0031507	heterochromatin assembly	20/2384	84/28814	1.27178e-05	7.62432e-05	4.27132e-05	15081/74355/13016/20586/68675/17984/14683/17263/13435/18706/17257/22290/75339/235682/21429/21849/108989/14958/63830/17192	20
BP	GO:0050848	regulation of calcium-mediated signaling	20/2384	84/28814	1.27178e-05	7.62432e-05	4.27132e-05	12314/19229/100072/15254/238161/56637/74585/19122/211323/12554/80795/17967/20336/26557/381290/54446/16438/17762/19762/12484	20
BP	GO:0006754	ATP biosynthetic process	16/2384	58/28814	1.27648e-05	7.6449e-05	4.28285e-05	11947/11949/11957/269523/26395/68197/71679/66043/18746/57423/11958/98496/19017/228033/11946/67126	16
BP	GO:0042417	dopamine metabolic process	14/2384	46/28814	1.28444e-05	7.67727e-05	4.30099e-05	109648/20617/17993/17918/268860/13819/14811/21823/20510/57320/15452/65114/56695/104069	14
BP	GO:1903170	negative regulation of calcium ion transmembrane transport	14/2384	46/28814	1.28444e-05	7.67727e-05	4.30099e-05	12314/12313/18754/22333/19052/22627/76757/98660/12297/56085/14697/12315/67704/30948	14
BP	GO:0010766	negative regulation of sodium ion transport	9/2384	20/28814	1.29334e-05	7.71508e-05	4.32217e-05	20720/17999/232341/108058/83814/98660/329152/53416/75607	9
BP	GO:0070262	peptidyl-serine dephosphorylation	9/2384	20/28814	1.29334e-05	7.71508e-05	4.32217e-05	19055/51792/72930/19052/22627/320717/228852/269643/19252	9
BP	GO:0051348	negative regulation of transferase activity	43/2384	263/28814	1.30797e-05	7.7946e-05	4.36672e-05	18546/66259/22223/320472/18750/19277/11789/20541/13682/19085/20660/11816/56637/51810/14682/232341/19281/12575/15502/21838/97998/18148/18769/114715/11819/19211/69726/57320/18015/11461/56417/73251/110532/72828/19084/18718/18767/56013/65019/226849/17762/19252/19271	43
BP	GO:0051955	regulation of amino acid transport	15/2384	52/28814	1.31159e-05	7.80842e-05	4.37446e-05	12424/20617/20910/108073/14812/268860/54208/232333/54393/20983/14805/76257/64051/20496/12934	15
BP	GO:0043409	negative regulation of MAPK cascade	34/2384	189/28814	1.34121e-05	7.97686e-05	4.46883e-05	22223/18750/18472/11789/20660/11816/56637/29811/13405/16001/13383/15502/20185/15505/114715/114716/19261/192195/18218/19211/18015/23980/20358/13838/240672/14013/18626/13669/19252/56458/107746/109593/75607/19271	34
BP	GO:0050432	catecholamine secretion	18/2384	71/28814	1.35555e-05	8.05418e-05	4.51214e-05	18546/16490/54525/20979/20617/17918/18751/268860/54393/16500/54524/68585/19339/68943/20983/64652/27062/229521	18
BP	GO:0016339	calcium-dependent cell-cell adhesion via plasma membrane cell adhesion molecules	12/2384	35/28814	1.37244e-05	8.13844e-05	4.55935e-05	192167/16579/12554/320865/320873/215654/12563/23836/18189/235574/12558/104010	12
BP	GO:0048710	regulation of astrocyte differentiation	12/2384	35/28814	1.37244e-05	8.13844e-05	4.55935e-05	15902/20720/13131/18213/171469/18015/15904/13838/17136/17257/30948/28000	12
BP	GO:0060562	epithelial tube morphogenesis	58/2384	395/28814	1.40268e-05	8.30954e-05	4.6552e-05	18514/24136/18479/17260/19058/20191/17684/18749/12387/14183/94275/93760/12215/19876/50884/12631/14609/18747/50768/11848/14160/108655/14042/13383/94109/11852/18643/207304/58198/19045/20666/11352/52906/13800/67937/29876/14312/13838/16911/225164/20677/19878/107515/11477/15184/70300/106042/20481/20356/100503085/16568/225876/74143/12234/20496/12305/14254/18129	58
BP	GO:0046929	negative regulation of neurotransmitter secretion	7/2384	12/28814	1.43488e-05	8.47524e-05	4.74803e-05	243725/20983/109905/18015/56695/109880/215449	7
BP	GO:0060013	righting reflex	7/2384	12/28814	1.43488e-05	8.47524e-05	4.74803e-05	319974/69727/14658/243961/11994/20510/114142	7
BP	GO:0098911	regulation of ventricular cardiac muscle cell action potential	7/2384	12/28814	1.43488e-05	8.47524e-05	4.74803e-05	12288/20191/216033/13383/16480/30948/68667	7
BP	GO:0007009	plasma membrane organization	30/2384	158/28814	1.43667e-05	8.47746e-05	4.74927e-05	54525/20655/67166/20404/73094/23969/108100/13196/12759/19156/11938/56363/11735/20742/320091/13823/75608/228432/109676/19339/23970/22234/497097/19211/68942/229521/30948/13430/227753/105722	30
BP	GO:2000379	positive regulation of reactive oxygen species metabolic process	19/2384	78/28814	1.46705e-05	8.64824e-05	4.84495e-05	19229/20655/20617/14810/107831/14784/98496/108155/276770/11820/12575/12725/208727/67067/20656/57320/14679/14678/17762	19
BP	GO:0010996	response to auditory stimulus	10/2384	25/28814	1.51017e-05	8.87632e-05	4.97272e-05	19242/20512/66797/76192/98660/11352/18190/18189/114142/50769	10
BP	GO:0014808	release of sequestered calcium ion into cytosol by sarcoplasmic reticulum	10/2384	25/28814	1.51017e-05	8.87632e-05	4.97272e-05	12314/12313/20541/20191/13405/108058/109676/76757/12315/238871	10
BP	GO:0099500	vesicle fusion to plasma membrane	10/2384	25/28814	1.51017e-05	8.87632e-05	4.97272e-05	20614/12889/54525/20979/20910/67826/56216/19339/14809/12890	10
BP	GO:0007216	G protein-coupled glutamate receptor signaling pathway	8/2384	16/28814	1.52373e-05	8.92979e-05	5.00268e-05	14816/108071/108073/14823/231871/26557/26556/268934	8
BP	GO:0007638	mechanosensory behavior	8/2384	16/28814	1.52373e-05	8.92979e-05	5.00268e-05	14009/20744/20512/66797/11352/18190/18189/114142	8
BP	GO:0051938	L-glutamate import	8/2384	16/28814	1.52373e-05	8.92979e-05	5.00268e-05	72961/14816/20512/54208/16513/20510/26570/20511	8
BP	GO:0015844	monoamine transport	23/2384	106/28814	1.52592e-05	8.93392e-05	5.005e-05	18546/69908/16490/54525/20979/20617/17918/18751/268860/54393/269642/16500/54524/68585/19339/68943/20983/64652/57320/11461/27062/229521/14758	23
BP	GO:0009408	response to heat	22/2384	99/28814	1.55819e-05	9.10509e-05	5.10089e-05	15516/74100/20655/101739/15519/269523/18578/15525/18747/19414/66797/68196/15502/22627/13211/56445/18015/237253/108989/17762/233781/72162	22
BP	GO:0019935	cyclic-nucleotide-mediated signaling	22/2384	99/28814	1.55819e-05	9.10509e-05	5.10089e-05	19229/19091/13839/268345/54195/11816/11517/210044/51799/76089/14677/11514/22210/14683/11538/17237/217340/23980/67252/23984/238871/234889	22
BP	GO:0003231	cardiac ventricle development	29/2384	151/28814	1.58119e-05	9.23052e-05	5.17115e-05	15902/17260/20191/14225/20348/17684/17184/12387/14183/19876/211323/268902/20586/22003/12876/207304/58198/20666/71770/20564/12168/63958/16911/20677/107823/11477/109181/13430/17938	29
BP	GO:1901381	positive regulation of potassium ion transmembrane transport	13/2384	41/28814	1.5919e-05	9.284e-05	5.20111e-05	13483/268345/16502/11932/238161/11931/232341/24012/109676/11933/100986/13430/75607	13
BP	GO:0001825	blastocyst formation	16/2384	59/28814	1.61771e-05	9.42541e-05	5.28034e-05	16477/17684/17184/81898/13813/68585/26554/21872/66923/66055/243548/17859/72068/76804/20687/234594	16
BP	GO:0009791	post-embryonic development	27/2384	136/28814	1.6421e-05	9.54895e-05	5.34955e-05	14406/20363/20541/20348/22589/58208/14183/14682/94229/14790/19339/17984/14683/214162/30957/101476/192195/11352/20656/15312/17263/17257/114142/14013/319817/16438/14254	27
BP	GO:0032434	regulation of proteasomal ubiquitin-dependent protein catabolic process	27/2384	136/28814	1.6421e-05	9.54895e-05	5.34955e-05	15516/54609/269523/14198/12759/56637/17754/53323/56438/56736/108155/23806/11836/14694/225131/252870/414872/56486/56085/57320/68135/56469/28075/53378/106042/224727/22225	27
BP	GO:0009201	ribonucleoside triphosphate biosynthetic process	18/2384	72/28814	1.66864e-05	9.69391e-05	5.43076e-05	171567/11947/18102/11949/11957/269523/26395/68197/71679/66043/18746/57423/11958/98496/19017/228033/11946/67126	18
BP	GO:0072522	purine-containing compound biosynthetic process	32/2384	175/28814	1.68742e-05	9.79358e-05	5.48659e-05	171567/11947/18102/20617/11534/11949/11957/54195/269523/26395/68197/71679/210044/66043/18746/216739/57423/70025/11958/98496/11514/104112/19017/109674/228033/70456/18597/68263/15452/11946/110446/67126	32
BP	GO:0021795	cerebral cortex cell migration	15/2384	53/28814	1.6901e-05	9.79961e-05	5.48998e-05	19699/18472/12569/12387/19876/11848/13131/13193/68585/14168/12570/328365/11878/15228/16975	15
BP	GO:0000422	autophagy of mitochondrion	19/2384	79/28814	1.78299e-05	0.000103183	5.78056e-05	11739/80877/57436/22333/66734/11983/18412/50754/11740/59026/66169/228361/66437/56486/68943/29869/67443/12539/74006	19
BP	GO:0061726	mitochondrion disassembly	19/2384	79/28814	1.78299e-05	0.000103183	5.78056e-05	11739/80877/57436/22333/66734/11983/18412/50754/11740/59026/66169/228361/66437/56486/68943/29869/67443/12539/74006	19
BP	GO:0046939	nucleotide phosphorylation	23/2384	107/28814	1.79308e-05	0.000103568	5.8021e-05	171567/18102/54403/18746/14751/13807/56421/108155/11676/21991/11820/19017/208727/20185/18293/18642/56490/15275/72106/56428/66588/16969/229949	23
BP	GO:0071456	cellular response to hypoxia	23/2384	107/28814	1.79308e-05	0.000103568	5.8021e-05	16508/13653/14004/110213/17684/18754/26395/68169/19883/13819/108155/19155/68585/110876/15441/54418/68943/56085/19211/13838/19878/11909/14688	23
BP	GO:0033044	regulation of chromosome organization	36/2384	208/28814	1.8334e-05	0.000105795	5.92687e-05	26413/15081/11789/53379/52696/22589/11991/12387/103677/51810/71514/12704/12468/12469/19357/26554/12461/12465/329152/12462/237107/24010/219150/74493/75339/218914/66156/21849/59126/108989/12464/70315/22385/72162/215351/59008	36
BP	GO:0072665	protein localization to vacuole	17/2384	66/28814	1.86476e-05	0.000107501	6.02245e-05	19349/20660/12759/17999/68585/140723/68421/12520/15481/12300/20661/54376/19878/12492/218035/11776/66914	17
BP	GO:0003007	heart morphogenesis	45/2384	284/28814	1.88383e-05	0.000108496	6.07821e-05	15902/17260/20541/20191/14225/20348/17684/12387/14183/17999/19876/211323/14609/14387/50768/268902/20586/14042/22003/71175/18569/68585/12876/20602/66923/20666/16476/52906/20564/12168/77044/328365/63958/225164/20677/107823/11477/22290/12540/11909/16568/225876/17938/18129/75302	45
BP	GO:0051591	response to cAMP	16/2384	60/28814	2.03759e-05	0.000117239	6.56803e-05	20541/17993/238161/76089/15165/16011/232087/18708/109905/100986/238871/215449/18626/16438/13829/107746	16
BP	GO:0007178	transmembrane receptor protein serine/threonine kinase signaling pathway	57/2384	391/28814	2.04739e-05	0.000117684	6.59295e-05	50791/15516/13653/24136/68939/13207/14718/17684/20660/240028/20024/13390/19042/19272/20742/50766/20340/12914/27528/18099/242083/14042/14083/20869/18569/14281/114715/22041/114716/20666/16476/14828/677884/22057/21417/52662/16971/12168/328365/17263/12393/14232/26401/11477/53378/83925/20481/11909/20901/16969/94093/13430/12741/72693/18007/98403/18129	57
BP	GO:0006839	mitochondrial transport	29/2384	153/28814	2.04924e-05	0.000117684	6.59295e-05	11739/103172/75734/22334/15519/56637/22631/72930/11983/15525/50754/11740/66169/12322/66437/67067/93757/30055/68943/16573/65114/28185/67952/56428/12799/11909/223696/21854/52838	29
BP	GO:0042026	protein refolding	9/2384	21/28814	2.09692e-05	0.000120308	6.73991e-05	15519/15502/70356/56445/15512/14828/15481/12010/15526	9
BP	GO:0051100	negative regulation of binding	31/2384	169/28814	2.1277e-05	0.000121957	6.8323e-05	19055/15902/15387/110213/20660/17756/56637/11938/19268/15525/18028/50754/12933/14694/12575/20666/16476/11538/233532/57320/237107/11461/12010/17257/170822/67704/218914/242466/12716/19877/15182	31
BP	GO:1900076	regulation of cellular response to insulin stimulus	19/2384	80/28814	2.15848e-05	0.000123403	6.91334e-05	67972/18750/18479/98415/20660/17918/17118/18751/22608/19268/98496/68421/237542/20411/14678/18718/74143/72508/19271	19
BP	GO:0007266	Rho protein signal transduction	27/2384	138/28814	2.16192e-05	0.000123403	6.91334e-05	545156/108100/11816/72729/19876/12554/50768/19417/11848/69632/19418/26554/11549/11352/75547/19878/12558/16800/12540/71704/117600/57874/330914/236920/19762/192662/19877	27
BP	GO:1903202	negative regulation of oxidative stress-induced cell death	15/2384	54/28814	2.16211e-05	0.000123403	6.91334e-05	170719/19156/14360/12387/14694/171469/15505/68943/26570/20656/22166/57320/11911/14775/211329	15
BP	GO:1900273	positive regulation of long-term synaptic potentiation	11/2384	31/28814	2.1632e-05	0.000123403	6.91334e-05	19699/64011/20320/15387/545156/19085/18412/11514/11820/208922/19141	11
BP	GO:1901889	negative regulation of cell junction assembly	11/2384	31/28814	2.1632e-05	0.000123403	6.91334e-05	11815/192197/56637/50768/76499/14083/19211/16971/19878/13829/19877	11
BP	GO:0050795	regulation of behavior	22/2384	101/28814	2.17407e-05	0.000123905	6.94148e-05	12424/19699/16490/19215/170571/18619/109648/17260/192167/73094/11816/13385/14609/109241/208727/11906/52906/18189/65114/22026/17257/15182	22
BP	GO:0014003	oligodendrocyte development	14/2384	48/28814	2.2059e-05	0.000125482	7.02978e-05	18823/15902/12759/66797/23966/75786/16513/19211/56386/12805/15904/17136/232232/17153	14
BP	GO:0030517	negative regulation of axon extension	14/2384	48/28814	2.2059e-05	0.000125482	7.02978e-05	20348/17756/12569/17751/19280/68585/239667/21960/214968/20346/20358/17136/11302/20356	14
BP	GO:0001894	tissue homeostasis	45/2384	286/28814	2.25265e-05	0.00012802	7.17197e-05	20750/170677/26562/17196/19229/18750/20655/20404/13869/19349/69721/11932/12387/17754/12215/13819/75608/14042/54683/20869/12725/11994/26557/14683/11518/214162/21872/22041/12349/20510/100039795/69807/23797/18015/16410/53416/72828/26556/17764/11798/11787/20901/12741/20496/107476	45
BP	GO:1903514	release of sequestered calcium ion into cytosol by endoplasmic reticulum	10/2384	26/28814	2.27209e-05	0.000128934	7.22318e-05	12314/12313/20541/20191/13405/108058/109676/76757/12315/238871	10
BP	GO:0015849	organic acid transport	49/2384	321/28814	2.27303e-05	0.000128934	7.22318e-05	12424/12140/72961/68039/18479/14816/20617/20910/108073/11957/20532/11816/22348/78830/105727/14812/268860/216739/20512/14609/67760/54208/232333/12286/54393/18212/12298/21366/229706/66437/70456/16513/20983/20510/26570/18015/20511/14805/74205/54338/67452/107508/76257/27416/64051/72508/20496/17920/12934	49
BP	GO:0032387	negative regulation of intracellular transport	17/2384	67/28814	2.30753e-05	0.000130644	7.31899e-05	11815/14567/17755/108155/19052/19387/18769/22166/57320/18015/65114/18767/54198/20224/108989/13829/17762	17
BP	GO:1990874	vascular associated smooth muscle cell proliferation	17/2384	67/28814	2.30753e-05	0.000130644	7.31899e-05	19091/18479/17260/17261/11848/108058/16011/12575/22003/18569/19017/16476/19211/20656/53817/14679/14678	17
BP	GO:0048592	eye morphogenesis	33/2384	186/28814	2.39101e-05	0.000135243	7.57664e-05	23965/19242/17684/12387/93760/15165/14790/19274/18212/21838/71175/270120/17268/21823/241688/20666/20510/329165/52906/21417/14107/18015/15312/330222/110380/29819/11911/67269/20481/20687/14254/50769/18129	33
BP	GO:0048015	phosphatidylinositol-mediated signaling	31/2384	170/28814	2.39876e-05	0.000135554	7.59405e-05	19699/19419/18795/104015/13869/244281/20720/14360/16001/17999/211323/108155/18798/18213/224020/18212/14083/20185/18708/101476/19211/18015/216439/19679/18706/228852/22215/227753/14299/16510/14254	31
BP	GO:0019058	viral life cycle	42/2384	261/28814	2.41866e-05	0.00013655	7.64985e-05	15516/98415/67166/13207/18521/269523/19349/20817/11816/12215/17999/23983/30960/19324/224020/75608/13209/13030/13039/13205/13858/15481/319415/19035/16410/20587/56417/21974/110532/68942/19878/12540/54198/57874/75339/16201/72543/21849/13194/227753/23825/69019	42
BP	GO:0010833	telomere maintenance via telomere lengthening	18/2384	74/28814	2.4947e-05	0.00014071	7.88293e-05	15516/26413/53379/15519/12387/51810/12468/12469/12461/12465/12462/237107/219150/74493/56351/12464/66181/72162	18
BP	GO:0070371	ERK1 and ERK2 cascade	52/2384	349/28814	2.55119e-05	0.000143634	8.04673e-05	234593/26413/19229/19419/109648/20320/18750/20312/13869/13176/11816/22631/26395/29811/13405/14183/211323/17751/76089/50754/217378/66797/11820/108058/13383/114715/22041/114716/19261/11549/11352/16476/109905/19211/16410/16971/18189/20358/13838/14678/109880/215449/320150/18217/117148/381126/13669/19252/107746/109593/75607/18129	52
BP	GO:0010812	negative regulation of cell-substrate adhesion	16/2384	61/28814	2.55132e-05	0.000143634	8.04673e-05	11815/192197/19283/50768/11848/76499/218397/13640/18708/19211/18015/16971/12361/18606/60595/13829	16
BP	GO:0032259	methylation	55/2384	376/28814	2.57268e-05	0.000144701	8.10652e-05	69908/319974/19346/22589/56637/12387/69188/108155/13813/12914/212391/20586/234135/57261/14683/214162/77305/18193/76719/18537/67789/12227/192195/231051/69726/74319/20587/17263/73251/59052/77683/13435/18706/67332/68215/107823/17257/76246/20638/14013/83669/194388/94246/75339/16201/21849/76804/208043/20230/63830/15182/16468/110147/75302/18046	55
BP	GO:0006469	negative regulation of protein kinase activity	35/2384	203/28814	2.58583e-05	0.000145305	8.14031e-05	18546/66259/22223/320472/18750/19277/11789/20541/19085/20660/11816/56637/14682/19281/12575/15502/21838/97998/18148/18769/114715/11819/19211/69726/57320/18015/11461/56417/110532/72828/19084/18767/56013/19252/19271	35
BP	GO:0051647	nucleus localization	12/2384	37/28814	2.60641e-05	0.000146324	8.19742e-05	18472/64009/16560/13405/13424/14083/320165/226751/229227/12540/103583/30948	12
BP	GO:0001837	epithelial to mesenchymal transition	29/2384	155/28814	2.63991e-05	0.000147929	8.28732e-05	13207/19058/21844/56637/12387/14183/14609/67040/13813/76707/76499/19052/18569/68585/114715/13837/114716/19211/52662/13838/19878/11477/53378/70300/102693/21849/15384/19877/15182	29
BP	GO:0048593	camera-type eye morphogenesis	29/2384	155/28814	2.63991e-05	0.000147929	8.28732e-05	23965/19242/17684/12387/93760/15165/14790/19274/18212/21838/270120/17268/21823/20666/20510/329165/52906/21417/14107/18015/15312/330222/110380/11911/20481/20687/14254/50769/18129	29
BP	GO:0070571	negative regulation of neuron projection regeneration	8/2384	17/28814	2.66883e-05	0.000149132	8.3547e-05	19280/21838/68585/21960/19211/13838/18007/233781	8
BP	GO:1903358	regulation of Golgi organization	8/2384	17/28814	2.66883e-05	0.000149132	8.3547e-05	26413/26395/83679/67886/57440/71116/100986/13430	8
BP	GO:2000651	positive regulation of sodium ion transmembrane transporter activity	8/2384	17/28814	2.66883e-05	0.000149132	8.3547e-05	18795/11931/13405/11735/232341/16573/13430/75607	8
BP	GO:0061025	membrane fusion	30/2384	163/28814	2.68239e-05	0.00014975	8.38936e-05	20614/12889/54525/20979/67166/20617/20910/19349/94090/67826/59026/56216/19339/13039/20983/217517/14679/16573/14809/22318/18718/53612/229521/53611/100226/12890/218035/74006/74741/241727	30
BP	GO:0007369	gastrulation	32/2384	179/28814	2.6979e-05	0.000150476	8.43003e-05	17196/22370/67916/12387/11426/93760/14751/50884/18747/216850/232341/13813/76707/68196/14042/14694/76499/20336/68421/26554/23966/18193/16410/12168/68151/19084/217351/11477/76246/240672/102693/19252	32
BP	GO:0044070	regulation of anion transport	24/2384	117/28814	2.70679e-05	0.000150832	8.44996e-05	12424/18750/108071/20617/20910/108073/11957/19122/14812/268860/54208/232333/54393/77574/229709/12349/20983/15275/11911/14805/76257/64051/20496/12934	24
BP	GO:0030838	positive regulation of actin filament polymerization	15/2384	55/28814	2.74684e-05	0.00015278	8.55911e-05	19229/18645/108100/18754/50884/14784/11848/76709/68732/13383/18643/14026/26401/207278/30948	15
BP	GO:0048713	regulation of oligodendrocyte differentiation	15/2384	55/28814	2.74684e-05	0.00015278	8.55911e-05	15902/19242/19744/19283/12387/13390/19317/23966/19262/18015/15904/18606/22388/13392/15182	15
BP	GO:0032781	positive regulation of ATP-dependent activity	13/2384	43/28814	2.8247e-05	0.000156966	8.79358e-05	18645/20191/11932/11931/51810/75909/22003/13211/18643/11933/15512/108124/13430	13
BP	GO:0014074	response to purine-containing compound	23/2384	110/28814	2.86647e-05	0.000159139	8.91536e-05	20541/20191/17993/14225/238161/22027/232333/76089/15165/16011/232087/18708/65973/109905/100986/238871/215449/18626/208715/16438/13829/68667/107746	23
BP	GO:0033240	positive regulation of cellular amine metabolic process	7/2384	13/28814	2.88583e-05	0.000159477	8.93429e-05	109648/268860/13819/57320/23980/15452/65114	7
BP	GO:0098935	dendritic transport	7/2384	13/28814	2.88583e-05	0.000159477	8.93429e-05	83767/51810/71514/19290/16572/16573/29819	7
BP	GO:0140059	dendrite arborization	7/2384	13/28814	2.88583e-05	0.000159477	8.93429e-05	19242/218194/66797/74053/20346/17356/29859	7
BP	GO:1901841	regulation of high voltage-gated calcium channel activity	7/2384	13/28814	2.88583e-05	0.000159477	8.93429e-05	12293/18578/14169/12296/12297/14467/70729	7
BP	GO:1904816	positive regulation of protein localization to chromosome, telomeric region	7/2384	13/28814	2.88583e-05	0.000159477	8.93429e-05	12468/12469/12461/12465/12462/237107/12464	7
BP	GO:0046942	carboxylic acid transport	45/2384	289/28814	2.93148e-05	0.000161851	9.06727e-05	12424/72961/68039/18479/14816/20617/20910/108073/243616/11957/20532/22348/19156/78830/105727/14812/268860/20512/14609/67760/54208/232333/12286/54393/18212/12298/21366/229706/70456/16513/20983/20510/26570/18015/20511/14805/54338/56018/67452/76257/27416/64051/20496/17920/12934	45
BP	GO:0050678	regulation of epithelial cell proliferation	58/2384	405/28814	2.93966e-05	0.000162154	9.08423e-05	20254/18750/19242/18102/17260/11789/13869/19275/15370/11816/58208/12387/54375/14183/94275/19876/11983/18028/19272/14609/12554/20692/108655/19274/69683/20869/13383/68585/13039/18148/11819/16601/20666/16476/19211/23797/18015/15312/12168/216439/12361/66117/11946/12010/228852/12540/114142/11909/20356/16568/16438/14775/14645/68750/13722/14254/13396/18129	58
BP	GO:0048668	collateral sprouting	11/2384	32/28814	3.05037e-05	0.000167952	9.40906e-05	24136/11820/19280/13193/68585/14025/13640/14168/320027/16971/29869	11
BP	GO:0070296	sarcoplasmic reticulum calcium ion transport	11/2384	32/28814	3.05037e-05	0.000167952	9.40906e-05	12314/12313/20541/20191/11938/13405/108058/109676/76757/12315/238871	11
BP	GO:0031122	cytoplasmic microtubule organization	16/2384	62/28814	3.17647e-05	0.000174735	9.78906e-05	18472/11789/76686/13518/108686/13424/83679/11848/76707/13383/76757/78785/67886/20262/56430/227634	16
BP	GO:2001224	positive regulation of neuron migration	9/2384	22/28814	3.28794e-05	0.000180701	0.000101233	19699/19283/76089/71175/30957/20346/20358/16800/214812	9
BP	GO:0019233	sensory perception of pain	28/2384	149/28814	3.31995e-05	0.000182294	0.000102125	12424/16508/26413/22223/16490/18619/14816/14810/19085/14360/14812/23945/14823/12286/17967/23859/68585/17984/216856/14811/20269/12297/16513/12290/17257/23821/56351/12287	28
BP	GO:1905037	autophagosome organization	23/2384	111/28814	3.33569e-05	0.000182796	0.000102407	54609/80877/19349/11938/57436/66734/19324/13033/75608/75909/235180/228361/56486/68943/56085/29869/76561/67443/55978/18718/100226/74302/110147	23
BP	GO:0006376	mRNA splice site selection	10/2384	27/28814	3.34128e-05	0.000182796	0.000102407	14007/108013/101739/328110/13046/192196/78784/67684/56195/319586	10
BP	GO:0070841	inclusion body assembly	10/2384	27/28814	3.34128e-05	0.000182796	0.000102407	269523/20660/11816/12759/19156/224997/15114/15512/68729/67089	10
BP	GO:0086019	cell-cell signaling involved in cardiac conduction	10/2384	27/28814	3.34128e-05	0.000182796	0.000102407	12288/20191/12293/12289/12296/109676/20266/235281/140492/68667	10
BP	GO:2001235	positive regulation of apoptotic signaling pathway	29/2384	157/28814	3.38105e-05	0.000184804	0.000103532	64294/12323/20655/51792/27050/26943/18611/12759/22187/94275/19941/80707/71514/20747/50754/14694/66437/67991/19045/19211/57320/18015/72567/14827/83925/56428/74006/14084/17153	29
BP	GO:0048017	inositol lipid-mediated signaling	31/2384	173/28814	3.41106e-05	0.000186275	0.000104356	19699/19419/18795/104015/13869/244281/20720/14360/16001/17999/211323/108155/18798/18213/224020/18212/14083/20185/18708/101476/19211/18015/216439/19679/18706/228852/22215/227753/14299/16510/14254	31
BP	GO:0051926	negative regulation of calcium ion transport	17/2384	69/28814	3.48187e-05	0.000189969	0.000106425	12314/12313/110213/18754/22333/19052/22627/14681/76757/98660/12297/56085/14697/12315/67704/53376/30948	17
BP	GO:0045921	positive regulation of exocytosis	22/2384	104/28814	3.51161e-05	0.000191418	0.000107237	18750/54525/20979/192167/20617/20910/16783/56807/19349/11840/76707/16500/76499/26950/19339/20983/12570/27062/53378/78808/14299/74006	22
BP	GO:0001953	negative regulation of cell-matrix adhesion	12/2384	38/28814	3.52356e-05	0.000191548	0.00010731	11815/192197/50768/76499/218397/18708/19211/18015/16971/12361/18606/13829	12
BP	GO:0007212	dopamine receptor signaling pathway	12/2384	38/28814	3.52356e-05	0.000191548	0.00010731	18197/68566/14682/14683/14681/18196/20510/14697/14679/65114/18483/14672	12
BP	GO:1901385	regulation of voltage-gated calcium channel activity	12/2384	38/28814	3.52356e-05	0.000191548	0.00010731	12293/18578/13405/14169/12286/12298/12296/12297/14697/14467/57440/70729	12
BP	GO:0007157	heterophilic cell-cell adhesion via plasma membrane cell adhesion molecules	14/2384	50/28814	3.66417e-05	0.00019826	0.00011107	23965/192167/331461/23964/19266/330814/94332/12561/14804/54725/23966/18189/12558/12484	14
BP	GO:0021988	olfactory lobe development	14/2384	50/28814	3.66417e-05	0.00019826	0.00011107	15902/13869/19876/13813/268902/14042/18293/58198/98660/20346/11878/67269/13392/20481	14
BP	GO:0045806	negative regulation of endocytosis	14/2384	50/28814	3.66417e-05	0.00019826	0.00011107	54609/23969/56807/13385/78771/23970/13837/19211/16410/20239/53378/229521/117148/241727	14
BP	GO:0006626	protein targeting to mitochondrion	18/2384	76/28814	3.66684e-05	0.00019826	0.00011107	75734/15519/22631/72930/11983/15525/50754/66169/66437/67067/93757/30055/68943/28185/67952/223696/21854/52838	18
BP	GO:0032456	endocytic recycling	18/2384	76/28814	3.66684e-05	0.00019826	0.00011107	234593/68365/19349/20660/231876/227801/54411/11981/56433/74053/18196/215445/268451/57440/65114/78618/229227/54198	18
BP	GO:0046847	filopodium assembly	18/2384	76/28814	3.66684e-05	0.00019826	0.00011107	234267/192167/103967/192197/57776/75769/14086/76709/217124/243725/18708/18189/29819/18483/12345/12540/13829/228880	18
BP	GO:0034976	response to endoplasmic reticulum stress	41/2384	257/28814	3.68432e-05	0.000199026	0.000111499	54609/26943/12317/56807/110213/269523/17118/12759/56637/12330/53323/22027/20747/19417/80795/11820/66168/108159/19418/13205/20338/18708/16476/56085/14828/208643/69232/23802/57320/63958/11911/14827/320709/70231/74143/72661/16438/224727/67089/14084/17155	41
BP	GO:0050919	negative chemotaxis	13/2384	44/28814	3.70699e-05	0.000200071	0.000112085	18183/20348/19876/211323/11848/268902/16410/20564/214968/20346/20358/243743/107515	13
BP	GO:0055021	regulation of cardiac muscle tissue growth	19/2384	83/28814	3.74455e-05	0.000201917	0.000113118	26413/11739/18479/17260/11789/13869/17684/238161/14183/211323/14609/108655/17967/17268/19211/53817/28185/15182/16468	19
BP	GO:0051260	protein homooligomerization	32/2384	182/28814	3.78791e-05	0.000204071	0.000114326	98741/16508/239217/16490/56543/268345/16502/382571/14660/19122/15165/11514/11820/23881/16500/11838/233908/67991/14026/20656/15452/57440/65114/20511/50997/12010/73991/17762/68667/74112/107476/50850	32
BP	GO:0033135	regulation of peptidyl-serine phosphorylation	30/2384	166/28814	3.83763e-05	0.000206565	0.000115722	15516/18479/20617/18645/15519/13405/108155/11836/18213/11820/14694/170835/18212/18193/68943/19211/208643/69726/22166/57320/18189/381290/83946/18706/109880/216742/100986/238871/13829/227743	30
BP	GO:0031667	response to nutrient levels	54/2384	373/28814	4.03777e-05	0.000217143	0.000121649	20750/12424/26413/109648/20655/16210/73094/20660/192197/11816/52187/30052/57436/66734/17977/17751/66797/16500/11881/226525/12575/19017/20788/15388/56486/19775/16476/14828/208643/20656/75747/237253/29869/72238/67579/12393/67443/11911/81004/14827/216742/170822/99586/11909/218035/76257/68441/72508/17762/56458/14645/233833/74302/110147	54
BP	GO:0090068	positive regulation of cell cycle process	42/2384	267/28814	4.17422e-05	0.000224281	0.000125647	18514/12323/18795/18754/22589/54375/16001/51810/71514/69188/13424/12704/11848/230861/12914/81702/11820/108058/227937/57261/22210/18148/13205/19357/218793/26554/15512/208643/268451/53817/23980/83946/19878/17257/12540/66156/108989/12445/12567/66700/50850/59008	42
BP	GO:0043462	regulation of ATP-dependent activity	17/2384	70/28814	4.24713e-05	0.00022779	0.000127614	17957/18645/20191/11932/11931/51810/11983/75909/22003/13211/18643/71994/11933/15512/108124/67704/13430	17
BP	GO:0048662	negative regulation of smooth muscle cell proliferation	17/2384	70/28814	4.24713e-05	0.00022779	0.000127614	234593/11815/19091/17260/11816/29811/11848/16011/12575/22003/18569/19017/18708/19211/20656/12168/22668	17
BP	GO:1900180	regulation of protein localization to nucleus	28/2384	151/28814	4.26074e-05	0.000228316	0.000127908	15516/11815/26413/13175/56637/14360/94275/22771/108155/11820/230908/20869/12298/19052/70790/18148/18769/70762/18708/16480/57320/18015/18767/76936/21849/108989/19384/14645	28
BP	GO:0045814	negative regulation of gene expression, epigenetic	20/2384	91/28814	4.41558e-05	0.000236403	0.000132438	15081/74355/13016/20586/68675/17984/14683/17263/13435/18706/17257/22290/75339/235682/21429/21849/108989/14958/63830/17192	20
BP	GO:2000369	regulation of clathrin-dependent endocytosis	8/2384	18/28814	4.45488e-05	0.000238294	0.000133498	54609/20404/20616/72685/269774/229521/13430/227333	8
BP	GO:1901983	regulation of protein acetylation	19/2384	84/28814	4.46736e-05	0.000238749	0.000133753	319974/20617/56637/216965/13016/11820/13205/214162/74022/239667/57320/20587/20677/22378/58521/70315/15182/98403/18046	19
BP	GO:0003205	cardiac chamber development	34/2384	200/28814	4.5006e-05	0.000240312	0.000134629	15902/17260/20191/14225/20348/17684/17184/12387/14183/93760/19876/211323/268902/20586/22003/109676/12876/207304/58198/20666/16971/71770/20564/12168/63958/16911/20677/107823/11477/70300/109181/13430/17938/18129	34
BP	GO:0050731	positive regulation of peptidyl-tyrosine phosphorylation	33/2384	192/28814	4.62189e-05	0.000246569	0.000138134	12424/19699/19229/22370/108071/13869/14360/67916/19283/19122/13385/211323/50754/11820/20869/218397/13640/15505/12520/11549/11538/53310/12805/13838/107566/18606/11477/16800/56013/16975/15182/12484/19271	33
BP	GO:0071320	cellular response to cAMP	12/2384	39/28814	4.70798e-05	0.000250939	0.000140582	20541/238161/76089/15165/16011/109905/100986/238871/215449/16438/13829/107746	12
BP	GO:0051896	regulation of protein kinase B signaling	31/2384	176/28814	4.79669e-05	0.000255441	0.000143104	50791/15516/20312/234515/15519/16001/211323/18213/14694/16011/18212/14083/20869/13383/19052/68585/211673/68421/237542/67154/101476/19211/75747/18189/16443/18706/20356/14775/107746/15182/19271	31
BP	GO:0007052	mitotic spindle organization	24/2384	121/28814	4.80583e-05	0.000255701	0.00014325	67300/269523/20842/17758/51810/13424/14677/11848/76707/75608/76499/16563/69654/75786/13494/320165/22428/68942/17257/66165/108989/20843/24061/50850	24
BP	GO:0021895	cerebral cortex neuron differentiation	10/2384	28/28814	4.8128e-05	0.000255845	0.00014333	18472/13046/13390/13813/15904/15452/11878/233552/13392/252838	10
BP	GO:0048512	circadian behavior	16/2384	64/28814	4.84463e-05	0.000257309	0.000144151	16508/16490/19215/15902/13653/192167/16531/66797/26414/11906/20185/14402/17978/19211/53376/353187	16
BP	GO:2000377	regulation of reactive oxygen species metabolic process	29/2384	160/28814	4.84893e-05	0.00025731	0.000144151	19229/20655/20617/13627/14810/107831/14360/68197/22333/14784/17751/11843/98496/108155/276770/11848/11820/12575/12725/208727/67067/21672/68943/20656/57320/14679/14678/17762/56458	29
BP	GO:0032102	negative regulation of response to external stimulus	57/2384	403/28814	4.88011e-05	0.000258736	0.00014495	12424/12140/19091/109648/20655/20312/74136/18521/14810/20348/11816/20720/19172/19876/268860/14609/19883/268902/14804/76707/20085/109934/76499/19280/68585/12386/12928/21672/12297/21960/19043/192195/19211/238205/96935/18189/214968/20346/56417/12361/20358/67772/65114/13838/72828/20356/229521/23821/242443/353187/14775/19252/20496/18007/233781/23825/12484	57
BP	GO:0070142	synaptic vesicle budding	6/2384	10/28814	4.9976e-05	0.000263338	0.000147528	103967/20616/11840/108012/13429/11776	6
BP	GO:0090148	membrane fission	6/2384	10/28814	4.9976e-05	0.000263338	0.000147528	20404/75608/330401/13854/74006/50850	6
BP	GO:0097105	presynaptic membrane assembly	6/2384	10/28814	4.9976e-05	0.000263338	0.000147528	192167/331461/19266/216856/19211/18189	6
BP	GO:0098953	receptor diffusion trapping	6/2384	10/28814	4.9976e-05	0.000263338	0.000147528	13385/140723/268566/12322/12300/54376	6
BP	GO:0098970	postsynaptic neurotransmitter receptor diffusion trapping	6/2384	10/28814	4.9976e-05	0.000263338	0.000147528	13385/140723/268566/12322/12300/54376	6
BP	GO:0099628	neurotransmitter receptor diffusion trapping	6/2384	10/28814	4.9976e-05	0.000263338	0.000147528	13385/140723/268566/12322/12300/54376	6
BP	GO:1904851	positive regulation of establishment of protein localization to telomere	6/2384	10/28814	4.9976e-05	0.000263338	0.000147528	12468/12469/12461/12465/12462/12464	6
BP	GO:0007059	chromosome segregation	50/2384	340/28814	5.09345e-05	0.000268154	0.000150226	67166/11789/51792/27050/52696/22589/12387/20842/51810/71514/66713/13424/12704/50754/11740/80913/75608/68724/21969/71175/80912/57261/69654/22210/13205/19357/26554/54418/329152/21974/100710/24010/68942/12540/66385/218914/66156/59126/224727/108989/19384/229584/70315/23825/208718/20843/22385/110147/24061/59008	50
BP	GO:0010882	regulation of cardiac muscle contraction by calcium ion signaling	7/2384	14/28814	5.35806e-05	0.000281009	0.000157428	20541/20191/11931/11938/13405/109676/208727	7
BP	GO:0045176	apical protein localization	7/2384	14/28814	5.35806e-05	0.000281009	0.000157428	68365/50884/11843/15165/11461/108124/110380	7
BP	GO:0099151	regulation of postsynaptic density assembly	7/2384	14/28814	5.35806e-05	0.000281009	0.000157428	19266/217692/14804/18213/19280/272381/18189	7
BP	GO:1902514	regulation of calcium ion transmembrane transport via high voltage-gated calcium channel	7/2384	14/28814	5.35806e-05	0.000281009	0.000157428	12288/12293/12289/108058/12296/70729/30948	7
BP	GO:2001242	regulation of intrinsic apoptotic signaling pathway	31/2384	177/28814	5.36102e-05	0.000281009	0.000157428	20655/15387/27050/22334/26943/110213/12759/26395/22187/19941/71514/20747/50754/14694/66168/15502/13205/66437/15505/67991/68943/56085/69807/20656/57320/72567/56428/74143/14775/74006/15182	31
BP	GO:0018023	peptidyl-lysine trimethylation	15/2384	58/28814	5.41848e-05	0.000283526	0.000158838	22589/69188/108155/234135/57261/214162/77305/20587/17257/76246/194388/94246/76804/208043/18046	15
BP	GO:0051496	positive regulation of stress fiber assembly	15/2384	58/28814	5.41848e-05	0.000283526	0.000158838	320472/18479/18645/16423/108686/11848/77569/68732/22003/18643/20194/14026/19878/109880/12540	15
BP	GO:0048285	organelle fission	67/2384	498/28814	5.5182e-05	0.000288493	0.00016162	12323/18795/11789/51792/75734/67300/12317/52696/22589/72930/16001/20842/22187/14183/51810/66713/12704/11848/230861/68166/67900/76707/75608/76499/71175/330401/19017/16563/69654/22210/66437/19357/26554/54418/68943/13494/15512/329152/22629/23980/21974/100710/83946/65114/24010/216810/68942/12540/56428/66165/215999/66156/59126/224727/108989/19384/17762/74006/229584/23825/208718/20843/22385/110147/2406…	67
BP	GO:0007006	mitochondrial membrane organization	22/2384	107/28814	5.54427e-05	0.000289604	0.000162243	11739/103172/66092/20617/22334/15519/56637/11983/15525/11740/67900/12322/67067/30055/68943/66075/56428/12799/11909/74143/223696/66098	22
BP	GO:0035308	negative regulation of protein dephosphorylation	11/2384	34/28814	5.79315e-05	0.000302078	0.000169231	54401/22627/217124/56205/26936/107895/14678/19878/228852/12953/19877	11
BP	GO:0045920	negative regulation of exocytosis	11/2384	34/28814	5.79315e-05	0.000302078	0.000169231	20617/331461/19349/94090/11981/109934/20983/109905/14678/109880/215449	11
BP	GO:0007179	transforming growth factor beta receptor signaling pathway	32/2384	186/28814	5.8603e-05	0.000305292	0.000171032	15516/24136/68939/14718/17684/19042/19272/20340/12914/27528/18099/14083/20869/14281/114715/114716/16476/14828/21417/52662/16971/328365/26401/11477/53378/20481/20901/16969/94093/13430/12741/98403	32
BP	GO:0016575	histone deacetylation	21/2384	100/28814	5.86494e-05	0.000305292	0.000171032	216848/79221/71514/13016/13813/71175/208727/20185/20602/107932/68943/19646/229542/81004/15184/232232/18626/70315/15182/21372/17192	21
BP	GO:0060043	regulation of cardiac muscle cell proliferation	14/2384	52/28814	5.90512e-05	0.000307117	0.000172054	26413/17260/11789/13869/17684/14183/211323/14609/108655/17967/17268/19211/15182/16468	14
BP	GO:0072593	reactive oxygen species metabolic process	39/2384	245/28814	5.91059e-05	0.000307136	0.000172065	19229/15122/20655/20617/13627/14810/107831/17993/14360/68197/22333/11983/14784/17751/11843/101488143/98496/108155/276770/11848/227197/11820/54683/12575/12725/208727/67067/21672/18477/93757/68943/20510/20656/57320/14679/14678/14775/17762/56458	39
BP	GO:0009991	response to extracellular stimulus	57/2384	406/28814	6.00811e-05	0.000311934	0.000174753	20750/12424/26413/109648/20655/16210/73094/20660/192197/11816/52187/30052/57436/66734/17977/17751/66797/16500/11881/226525/12575/14281/19017/20788/15388/56486/19775/16476/14828/208643/20656/75747/237253/29869/72238/67579/12393/67443/20511/11911/81004/14827/216742/170822/99586/11909/218035/76257/16828/68441/72508/17762/56458/14645/233833/74302/110147	57
BP	GO:1904950	negative regulation of establishment of protein localization	27/2384	146/28814	6.07368e-05	0.000315066	0.000176507	19055/11815/14567/209630/11816/108155/16500/26950/19052/15502/19387/18769/15505/215445/20983/18575/22166/57320/18015/207227/18767/54198/93691/56013/13829/17762/18007	27
BP	GO:0035774	positive regulation of insulin secretion involved in cellular response to glucose stimulus	13/2384	46/28814	6.21303e-05	0.000322016	0.000180401	66259/319613/56455/67041/12289/19056/11514/26950/70456/71764/16971/16573/68667	13
BP	GO:0032232	negative regulation of actin filament bundle assembly	12/2384	40/28814	6.22171e-05	0.000322085	0.00018044	56363/12631/50768/243961/76707/76499/243725/18643/21872/18708/80880/26401	12
BP	GO:0010633	negative regulation of epithelial cell migration	17/2384	72/28814	6.23581e-05	0.000322085	0.00018044	17260/18645/107831/11816/19270/11848/19274/12512/114715/11819/14026/16480/19211/20346/381290/17257/15184	17
BP	GO:0043967	histone H4 acetylation	17/2384	72/28814	6.23581e-05	0.000322085	0.00018044	319974/17977/108155/13016/74026/57261/214162/76719/11785/20587/11461/11909/18626/269424/103537/100683/83766	17
BP	GO:0046579	positive regulation of Ras protein signal transduction	17/2384	72/28814	6.23581e-05	0.000322085	0.00018044	19419/319974/212307/320127/26395/19876/211323/19417/108058/68585/75547/70727/26921/59079/71704/75104/18129	17
BP	GO:0042542	response to hydrogen peroxide	24/2384	123/28814	6.32601e-05	0.000326463	0.000182892	19229/15122/20655/16210/27050/19156/14360/12631/216850/108655/14694/171469/11852/15505/12928/101476/68943/19261/20656/22166/57320/14775/15182/16649	24
BP	GO:0050900	leukocyte migration	54/2384	380/28814	6.69757e-05	0.00034531	0.000193451	20750/11815/26413/19229/20254/18750/19242/18795/22121/20312/19277/27226/12317/18578/16423/12215/232341/11848/80795/11820/20085/14042/109934/14083/54725/21838/68585/19141/12520/12928/19261/14348/19035/53416/319655/22388/12540/238871/338366/11519/11487/215999/74006/227541/19252/17101/20496/68667/19877/105722/13722/14254/12484/19271	54
BP	GO:0045778	positive regulation of ossification	15/2384	59/28814	6.71419e-05	0.00034531	0.000193451	67972/19242/17260/20541/338352/71175/80752/20666/12168/12393/11477/338366/14758/105722/75302	15
BP	GO:1903350	response to dopamine	15/2384	59/28814	6.71419e-05	0.00034531	0.000193451	26413/18197/68566/14682/14683/14681/18196/20510/14697/14679/65114/18483/11911/14672/13430	15
BP	GO:1903351	cellular response to dopamine	15/2384	59/28814	6.71419e-05	0.00034531	0.000193451	26413/18197/68566/14682/14683/14681/18196/20510/14697/14679/65114/18483/11911/14672/13430	15
BP	GO:0015711	organic anion transport	51/2384	353/28814	6.86406e-05	0.000352715	0.000197599	12424/72961/68039/11739/18479/14816/20617/20910/108073/243616/11957/20532/22348/19156/78830/105727/54403/16423/14812/268860/20512/14609/67760/54208/232333/12286/54393/94229/11740/18212/12298/21366/20527/229706/70456/16513/20983/20510/26570/18015/20511/14805/54338/56018/67452/76257/27416/64051/20496/17920/12934	51
BP	GO:0070372	regulation of ERK1 and ERK2 cascade	48/2384	326/28814	6.90159e-05	0.000354341	0.00019851	234593/19229/19419/109648/20320/18750/20312/13869/13176/11816/22631/26395/29811/13405/14183/211323/17751/76089/50754/217378/11820/108058/13383/114715/114716/19261/11549/11352/16476/109905/19211/16971/18189/20358/13838/14678/109880/215449/320150/18217/117148/381126/13669/19252/107746/109593/75607/18129	48
BP	GO:0061744	motor behavior	8/2384	19/28814	7.13635e-05	0.000365769	0.000204912	17993/11932/66797/14790/14042/14402/20510/110532	8
BP	GO:0071786	endoplasmic reticulum tubular network organization	8/2384	19/28814	7.13635e-05	0.000365769	0.000204912	20168/54208/68585/19330/52250/67023/73991/225362	8
[truncated: 1,311 more rows]

## Sheet: Fig.4f&g
PROST Index value for genes
genes	n_cells	SEP	SIG	PI
Abcc4	4274	0.00710899	-0.021668	0.073641
Acp5	3969	0.0345854	-0.00340577	0.171647
[truncated: 349 more rows]

## Sheet: Supplementary Fig.22a
Genes identified by methods
[truncated: 5,723 more rows]

## Sheet: Supplementary Fig.22b
Top 50 genes identified by methods
[truncated: 52 more rows]

[truncated: 9 more sheets: Supplementary Fig.22c,d,e, Supplementary Fig.25a, Supplementary Fig.25b, Supplementary Fig.26a, Supplementary Fig.26b, Supplementary Fig.27a-d, Supplementary Fig.28e, Supplementary Fig.34a, Supplementary Fig.34b]
